# Supplementary material for: Stabilizing sub-2 nm δ-Bi2O3 via strong lanthanide-oxide-support interaction for durable CO2 electroreduction to formate
Source: Nat Commun. 2026 Apr 24;17:5685. doi: 10.1038/s41467-026-71855-5 (PMC13319208; doi:10.1038/s41467-026-71855-5)
Supplement: Supplementary file 5 — Source Data [file 41467_2026_71855_MOESM5_ESM.xlsx]

## Sheet: Figure 2
Figure 2a																	Figure 2b											Figure 2c													Figure 2d
	Bi2O3							7% δ-Bi2O3/La2O3										7% δ-Bi2O3/La2O3		Bi2O3		7% δ-Bi2O3/La2O3						7% δ-Bi2O3/La2O3													7% δ-Bi2O3/La2O3
E(V vs. RHE)	FEH2 (%)	error bars (%)	FECO (%)	error bars (%)	FEHCOOH (%)	error bars (%)	jHCOO-(mA cm-2)	FEH2 (%)	error bars (%)	FECO (%)	error bars (%)	FEHCOO- (%)	error bars (%)	jHCOO- (mA cm-2)			Time (h)	j (mA cm-2)	Time (h)	j (mA cm-2)	Time (h)	7%-FEHCOO- (%)	Time (h)	FEH2 (%)	FECO (%)			j(mA cm-2)	FEH2 (%)	error bars (%)	FECO (%)	error bars (%)	FEHCOO- (%)	error bars (%)	j(mA cm-2)	Ar E(V vs. RHE)	j(mA cm-2)	CO2 E(V vs. RHE)			Time (h)	E(V vs. RHE)	Time (h)	FEHCOO- (%)	Time (h)	FEH2 (%)	FECO (%)
-0.65	24.82	2.72			70.18	4.83	-0.11434	10.82	1.94		--	85.18	2.9	-0.68711			0.00102	-9.012	0.00822	-13.98	8	97.2	0.875	1.22771	0.83			50	2.88429	1.6	2.14118	1.48	87.9745	3.8	0.96442	0.2244	2.48681	0.2244			8.01407e-05	-1.79085	7	94.6322	0.97912	1.21513	1.46448
-0.75	15.66	2.58	0.32	1.4	83.02	2.9	-0.41589	8.66	2	0.32	1.1	89.02	3.9	-1.94425			0.00205	-8.845	0.00844	-13.98	20	96.5	3.5	0.90461	0.82			80	1.36397	1.81	2.10607	1.67	90.53	4.8	1.02463	0.2234	2.65323	0.2234			0.000160281	-1.83685	15	92.0381	3.9165	1.59497	1.68548
-0.85	8.54	2.22	0.7	1.72	85.41	4.6	-1.46496	3.54	2.25	0.7	1.36	95.41	2.75	-4.37188			0.00307	-8.801	0.00867	-13.99	40	96.2	6.125	0.67538	0.83			120	1.4355	1.75	1.89124	1.56	92.6733	3.1	1.09363	0.2224	2.68029	0.2224			0.000240422	-1.84785	25	93.0286	6.85387	1.82599	1.78753
-0.95	6.36	2.44	1.03	1.8	88.5	3.3	-4.30165	1.06	2.08	1.03	1.65	97.8	2	-8.94596			0.00409	-8.736	0.00889	-13.96	60	96.8	8.75	0.88727	0.84			160	1.51305	1.93	1.99068	1.87	94.2963	3.8	1.11081	0.2214	2.80748	0.2214			0.000320563	-1.85185	58	91.7669	9.79124	1.89502	1.92148
-1.05	9.95	2.57	1.84	1.33	79.3	5.62	-4.77196	3.95	2.58	1.84	1.47	92.21	4	-12.4705			0.00511	-8.681	0.00911	-13.965	80	96.5	11.375	1.17615	0.81			200	1.7173	1.65	1.89107	1.6	94.8916	4.3	1.08768	0.2204	2.79665	0.2204			0.000400703	-1.85285	85	90.4186	12.7286	2.05249	1.94368
-1.15	14.5	2.32	1.61	1.88	77.9	5	-4.39722	7.7	2.17	1.67	1.7	91.69	2.8	-16.6142			0.00614	-8.668	0.00933	-13.995	100	95.8	14	1.03677	0.85			250	2.10327	2	1.5884	2.06	95.3083	3	1.07929	0.2194	2.706	0.2194			0.000480844	-1.85685	118	92.3229	15.666	2.15909	1.94997
-1.25	17.67	3.08	1.14	1.94	74.3	4	-3.68665	8.77	2.32	1.14	1.56	90.09	3.2	-19.2811			0.00716	-8.624	0.00956	-13.975	120	95.2	16.625	0.71559	0.82			300	3.53292	2.25	2.08239	1.92	95.7469	2.2	1.10675	0.2184	2.80612	0.2184			0.000560985	-1.86685	143	90.9919	18.6034	2.47398	1.9556
																	0.00818	-8.623	0.00978	-13.94	140	93.9	23.625	1.40999	0.88			350	7.02388	2.14	1.89663	1.77	89.8795	3.6	1.15641	0.2174	2.91572	0.2174			0.000641125	-1.87085	173	91.8979	26.4364	2.68541	1.95832
																	0.0092	-8.622	0.01	-13.965	160	92.2	30.625	0.97723	0.85			400	11.7634	2.8	2.05264	1.46	84.1839	4.4	1.15912	0.2164	2.85618	0.2164			0.000721266	-1.87185	200	91.3324	34.2694	2.70414	1.96176
																	0.01023	-8.574	0.01022	-13.99	180	91.4	34.125	0.67999	0.84			500	15.0874	2.03	2.05666	2.1	79.8559	3.3	1.12353	0.2154	2.57747	0.2154			0.000801407	-1.87385			38.1859	2.77839	1.96389
																	0.01125	-8.564	0.01044	-13.95	200	90.6	37.625	1.58037	0.87										1.11	0.2144	2.40563	0.2144			0.000881547	-1.87385			42.1023	2.87336	1.96503
																	0.01227	-8.548	0.01067	-13.96			41.125	1.81309	0.88										1.12718	0.2134	2.54229	0.2134			0.000961688	-1.87185			46.0188	3.05503	2.05028
																	0.0133	-8.562	0.01089	-13.975			44.625	1.74724	0.89										1.16872	0.2124	2.7263	0.2124			0.00104	-1.86885			49.9353	3.07573	2.06692
																	0.01432	-8.556	0.01111	-13.995			48.125	1.86773	0.92										1.16723	0.2114	2.96172	0.2114			0.00112	-1.86685			53.8518	3.08319	2.0681
																	0.01534	-8.53	0.01133	-13.975			51.625	2.10058	0.9										1.15086	0.2104	3.22961	0.2104			0.0012	-1.86685			57.7683	3.13844	2.07229
																	0.01636	-8.539	0.01156	-13.94			55.125	2.53003	0.97										1.16304	0.2094	3.16331	0.2094			0.00128	-1.86785			61.6848	3.14152	2.07281
																	0.01739	-8.527	0.01178	-13.975			58.625	1.33922	1.02										1.20552	0.2084	3.02801	0.2084			0.00136	-1.87285			65.6013	3.14578	2.07835
																	0.01841	-8.519	0.012	-13.985			62.125	2.08475	1.05										1.2426	0.2074	3.11596	0.2074			0.00144	-1.87985			69.5178	3.41361	2.0999
																	0.01943	-8.511	0.01222	-13.96			70.875	2.11534	0.98										1.22636	0.2064	3.04966	0.2064			0.00152	-1.87785			79.3091	3.50161	2.11405
																	0.02045	-8.537	0.01244	-13.955			79.625	3.20888	1.17										1.17968	0.2054	3.10919	0.2054			0.0016	-1.87885			89.1003	3.80572	2.11955
																	0.02148	-8.515	0.01267	-13.975			88.375	2.5501	1.02										1.15073	0.2044	2.96983	0.2044			0.00168	-1.87885			98.8915	4.14364	2.52889
																	0.0225	-8.506	0.01289	-14			95.375	2.34565	0.88										1.16669	0.2034	2.90219	0.2034			0.00176	-1.87685			106.725	4.17121	2.51805
																	0.02352	-8.506	0.01311	-13.965			98.875	2.18225	1.02										1.17589	0.2024	2.96307	0.2024			0.00184	-1.87185			110.641	4.17121	2.55512
																	0.02455	-8.499	0.01333	-13.97			102.375	2.43645	0.94										1.13598	0.2014	3.00501	0.2014			0.00192	-1.87085			114.558	4.27493	2.15266
																	0.02557	-8.54	0.01356	-13.98			105.875	2.52391	0.9										1.08078	0.2004	3.03478	0.2004			0.002	-1.86985			118.474	4.54659	2.37641
																	0.02659	-8.513	0.01378	-13.98			109.375	2.40881	1.02										1.08213	0.1994	3.01854	0.1994			0.00208	-1.87085			122.391	4.05249	2.06692
																	0.02761	-8.538	0.014	-13.96			112.875	2.51081	1.05										1.16669	0.1984	2.95225	0.1984			0.00216	-1.87785			126.307	4.15909	2.3168
																	0.02864	-8.504	0.01422	-13.935			116.375	2.73031	1.08										1.22798	0.1974	2.62347	0.1974			0.00224	-1.88085			130.224	4.47398	2.32256
																	0.02966	-8.494	0.01444	-13.98			125.125	3.24665	1.12										1.22054	0.1964	2.46787	0.1964			0.00232	-1.88085			140.015	3.21513	2.3227
																	0.03068	-8.486	0.01467	-13.98			133.875	3.82725	1.45										1.14829	0.1954	2.48546	0.1954			0.0024	-1.88085			149.806	3.59497	2.32397
																	0.0317	-8.505	0.01489	-13.945			142.625	2.8903	1.13										1.17508	0.1944	2.54093	0.1944			0.00248	-1.87985			159.597	3.89502	2.32397
																	0.03273	-8.501	0.01511	-13.955			151.375	3.99902	1.1										1.25071	0.1934	2.70329	0.1934			0.00256	-1.87685			169.388	3.97813	2.32882
																	0.03375	-8.51	0.01533	-13.975			160.125	2.07466	1.05										1.25802	0.1924	2.8643	0.1924			0.00264	-1.87285			179.18	4.01242	2.33242
																	0.03477	-8.489	0.01556	-13.965			163.625	3.01349	1.02										1.24801	0.1914	2.77771	0.1914			0.00272	-1.87185			183.096	4.24373	2.33701
																	0.0358	-8.487	0.01578	-13.96			167.125	1.9795	1										1.1878	0.1904	2.77094	0.1904			0.0028	-1.87085			187.013	4.58102	2.33819
																	0.03682	-8.501	0.016	-13.945			170.625	2.41223	0.97										1.19497	0.1894	2.98066	0.1894			0.00289	-1.87185			190.929	4.96138	2.33907
																	0.03784	-8.485	0.01622	-13.99			174.125	3.40781	1.04										1.27615	0.1884	3.02801	0.1884			0.00297	-1.87885			193.468	5.10021	2.34143
																	0.03886	-8.485	0.01644	-13.96			177.625	3.16638	1.08										1.33731	0.1874	3.0226	0.1874			0.00305	-1.88185			197.385	6.13204	2.34447
																	0.03989	-8.5	0.01667	-13.95			181.125	4.10309	1.15										1.32229	0.1864	3.04019	0.1864			0.00313	-1.88185			202.441	8.14923	2.34716
																	0.04091	-8.472	0.01689	-13.955			184.625	3.57183	1.79										1.22311	0.1854	3.0429	0.1854			0.00321	-1.88185			204.99	8.58064	2.35947
																	0.04193	-8.487	0.01711	-13.995			188.125	4.27481	1.2										1.19971	0.1844	2.87918	0.1844			0.00329	-1.87985			--
																	0.04295	-8.487	0.01733	-13.96			191.625	4.51598	1.23										1.29577	0.1834	2.76283	0.1834			0.00337	-1.87685			--
																	0.04398	-8.519	0.01756	-13.94			195.125	4.72345	1.59										1.3212	0.1824	2.49493	0.1824			0.00345	-1.87285			--
																	0.045	-8.482	0.01778	-13.965			198.625	4.40881	1.32										1.27696	0.1814	2.56664	0.1814			0.00353	-1.87085			--
																	0.04602	-8.488	0.018	-14.005			202.125	4.51081	1.9										1.22501	0.1804	2.80612	0.1804			0.00361	-1.86885			--
																	0.04704	-8.477	0.01822	-13.955			205.625	4.73031	1.32										1.24679	0.1794	2.60723	0.1794			0.00369	-1.87285			--
																	0.04807	-8.495	0.01844	-13.94			209.125	4.24665	1.7										1.31918	0.1784	2.61264	0.1784			0.00377	-1.87985			--
																	0.04909	-8.484	0.01867	-13.975			212.625	4.82725	1.8										1.37194	0.1774	2.80206	0.1774			0.00385	-1.88185			--
																	0.05011	-8.508	0.01889	-13.98			216.125	4.8903											1.35435	0.1764	2.91572	0.1764			0.00393	-1.88185			--
																	0.05114	-8.476	0.01911	-13.95			219.625	5.99902											1.29726	0.1754	2.83318	0.1754			0.00401	-1.88185			--
																	0.05216	-8.481	0.01933	-13.94			223.125	7.07466											1.29658	0.1744	2.66676	0.1744			0.00409	-1.87985			--
																	0.05318	-8.489	0.01956	-13.965				--											1.353	0.1734	2.53823	0.1734			0.00417	-1.87585			--
																	0.0542	-8.464	0.01978	-13.995				--											1.40577	0.1724	2.73983	0.1724			0.00425	-1.87285			--
																	0.05523	-8.481	0.02	-13.955	8.17538			--											1.38818	0.1714	3.03207	0.1714			0.00433	-1.87085			--
																	0.05625	-8.482	0.02022	-13.94	9.38727			--											1.34339	0.1704	3.20796	0.1704			0.00441	-1.86985			--
																	0.05727	-8.483	0.02044	-13.975	7.67615			--											1.32973	0.1694	3.18226	0.1694			0.00449	-1.87385			--
																	0.05829	-8.479	0.02067	-13.975	7.53677			--											1.36112	0.1684	2.87377	0.1684			0.00457	-1.88085			--
																	0.05932	-8.486	0.02089	-13.94	7.21559			--											1.40712	0.1674	2.74253	0.1674			0.00465	-1.88285			--
																	0.06034	-8.483	0.02111	-13.935															1.39088	0.1664	2.58829	0.1664			0.00473	-1.88285			--
																	0.06136	-8.48	0.02133	-13.985															1.34786	0.1654	2.73847	0.1654			0.00481	-1.88185			--
																	0.06239	-8.462	0.02156	-13.965															1.33054	0.1644	2.74524	0.1644			0.00489	-1.88085			--
																	0.06341	-8.48	0.02178	-13.93															1.37871	0.1634	2.5274	0.1634			0.00497	-1.87785			--
																	0.06443	-8.471	0.022	-13.955															1.445	0.1624	2.42052	0.1624			0.00505	-1.87385			--
																	0.06545	-8.489	0.02222	-13.98															1.41118	0.1614	2.61264	0.1614			0.00513	-1.87285			--
																	0.06648	-8.483	0.02244	-13.95															1.37735	0.1604	2.8183	0.1604			0.00521	-1.87185			--
																	0.0675	-8.494	0.02267	-13.945															1.35841	0.1594	2.72765	0.1594			0.00529	-1.87485			--
																	0.06852	-8.456	0.02289	-13.955															1.40441	0.1584	2.91707	0.1584			0.00537	-1.88185			--
																	0.06954	-8.489	0.02311	-13.985															1.4423	0.1574	2.80477	0.1574			0.00545	-1.88285			--
																	0.07057	-8.45	0.02333	-13.955															1.40441	0.1564	2.69653	0.1564			0.00553	-1.88285			--
																	0.07159	-8.437	0.02356	-13.925															1.34705	0.1554	2.8643	0.1554			0.00561	-1.88285			--
																	0.07261	-8.486	0.02378	-13.965															1.34393	0.1544	2.61535	0.1544			0.00569	-1.88185			--
																	0.07364	-8.467	0.024	-13.96															1.43283	0.1534	2.7263	0.1534			0.00577	-1.87885			--
																	0.07466	-8.476	0.02422	-13.93															1.47206	0.1524	2.79259	0.1524			0.00585	-1.87585			--
																	0.07568	-8.468	0.02444	-13.925															1.40441	0.1514	2.60182	0.1514			0.00593	-1.87385			--
																	0.0767	-8.45	0.02467	-13.965															1.31457	0.1504	2.79259	0.1504			0.00601	-1.87285			--
																	0.07773	-8.45	0.02489	-13.97															1.34299	0.1494	2.98878	0.1494			0.00609	-1.87585			--
																	0.07875	-8.471	0.02511	-13.93															1.42606	0.1484	3.03884	0.1484			0.00617	-1.88285			--
																	0.07977	-8.465	0.02533	-13.91															1.46801	0.1474	2.96713	0.1474			0.00625	-1.88285			--
																	0.08079	-8.458	0.02556	-13.98															1.44906	0.1464	2.9996	0.1464			0.00633	-1.88385			--
																	0.08182	-8.472	0.02578	-13.96															1.40306	0.1454	2.86701	0.1454			0.00641	-1.88385			--
																	0.08284	-8.459	0.026	-13.935															1.44095	0.1444	2.82236	0.1444			0.00649	-1.88285			--
																	0.08386	-8.475	0.02622	-13.945															1.53836	0.1434	2.76824	0.1434			0.00657	-1.87885			--
																	0.08489	-8.449	0.02644	-13.96															1.53024	0.1424	2.62211	0.1424			0.00665	-1.87585			--
																	0.08591	-8.456	0.02667	-13.95															1.48289	0.1414	2.80612	0.1414			0.00673	-1.87385			--
																	0.08693	-8.447	0.02689	-13.935															1.41253	0.1404	2.9333	0.1404			0.00681	-1.87185			--
																	0.08795	-8.43	0.02711	-13.95															1.42336	0.1394	3.16061	0.1394			0.00689	-1.87585			--
																	0.08898	-8.463	0.02733	-13.96															1.52213	0.1384	2.96172	0.1384			0.00697	-1.88285			--
																	0.09	-8.452	0.02756	-13.95															1.58166	0.1374	2.90895	0.1374			0.00705	-1.88385			--
																	0.09102	-8.454	0.02778	-13.95															1.5316	0.1364	2.88595	0.1364			0.00713	-1.88385			--
																	0.09204	-8.472	0.028	-13.96															1.43959	0.1354	2.7723	0.1354			0.00721	-1.88385			--
																	0.09307	-8.457	0.02822	-13.97															1.48424	0.1344	2.95901	0.1344			0.00729	-1.88285			--
																	0.09409	-8.453	0.02844	-13.94															1.56136	0.1334	2.84536	0.1334			0.00737	-1.87785			--
																	0.09511	-8.436	0.02867	-13.92															1.56407	0.1324	2.63023	0.1324			0.00745	-1.87385			--
																	0.09614	-8.454	0.02889	-13.955															1.51401	0.1314	2.81424	0.1314			0.00753	-1.87185			--
																	0.09716	-8.475	0.02911	-13.985															1.47748	0.1304	2.82101	0.1304			0.00761	-1.87085			--
																	0.09818	-8.452	0.02933	-13.94															1.50183	0.1294	2.55582	0.1294			0.00769	-1.87685			--
																	0.0992	-8.441	0.02956	-13.96															1.59654	0.1284	2.57882	0.1284			0.00777	-1.88285			--
																	0.10023	-8.461	0.02978	-13.945															1.69802	0.1274	2.88189	0.1274			0.00785	-1.88385			--
																	0.10125	-8.462	0.03	-13.975															1.69937	0.1264	2.84807	0.1264			0.00793	-1.88385			--
																	0.10227	-8.475	0.03022	-13.92															1.6439	0.1254	3.03478	0.1254			0.00801	-1.88385			--
																	0.10329	-8.476	0.03044	-13.915															1.6466	0.1244	3.31214	0.1244			0.00809	-1.88285			--
																	0.10432	-8.475	0.03067	-13.95															1.66554	0.1234	3.45015	0.1234			0.00817	-1.87785			--
																	0.10534	-8.466	0.03089	-13.97															1.69937	0.1224	3.33379	0.1224			0.00825	-1.87385			--
																	0.10636	-8.443	0.03111	-13.94															1.64931	0.1214	3.05102	0.1214			0.00833	-1.87185			--
																	0.10739	-8.451	0.03133	-13.935															1.58301	0.1204	3.07131	0.1204			0.00841	-1.87085			--
																	0.10841	-8.455	0.03156	-13.965															1.57354	0.1194	3.07943	0.1194			0.00849	-1.87685			--
																	0.10943	-8.444	0.03178	-13.965															1.66419	0.1184	3.10378	0.1184			0.00858	-1.88285			--
																	0.11045	-8.45	0.032	-13.93															1.73455	0.1174	3.09566	0.1174			0.00866	-1.88285			--
																	0.11148	-8.442	0.03222	-13.94															1.67096	0.1164	2.82642	0.1164			0.00874	-1.88385			--
																	0.1125	-8.443	0.03244	-13.955															1.64525	0.1154	2.64647	0.1154			0.00882	-1.88385			--
																	0.11352	-8.43	0.03267	-13.95															1.6669	0.1144	2.55717	0.1144			0.0089	-1.88185			--
																	0.11454	-8.426	0.03289	-13.94															1.7359	0.1134	2.78447	0.1134			0.00898	-1.87685			--
																	0.11557	-8.469	0.03311	-13.945															1.7589	0.1124	2.98878	0.1124			0.00906	-1.87385			--
																	0.11659	-8.424	0.03333	-13.975															1.69666	0.1114	2.76012	0.1114			0.00914	-1.87385			--
																	0.11761	-8.446	0.03356	-13.95															1.64254	0.1104	2.73306	0.1104			0.00922	-1.87185			--
																	0.11864	-8.46	0.03378	-13.935															1.6236	0.1094	2.96036	0.1094			0.0093	-1.87785			--
																	0.11966	-8.449	0.034	-13.94															1.68043	0.1084	3.00501	0.1084			0.00938	-1.88285			--
																	0.12068	-8.458	0.03422	-13.965															1.70478	0.1074	3.16196	0.1074			0.00946	-1.88385			--
																	0.1217	-8.454	0.03444	-13.95															1.67096	0.1064	3.40009	0.1064			0.00954	-1.88385			--
																	0.12273	-8.46	0.03467	-13.925															1.60736	0.1054	3.52727	0.1054			0.00962	-1.88385			--
																	0.12375	-8.447	0.03489	-13.935															1.62495	0.1044	3.47045	0.1044			0.0097	-1.88285			--
																	0.12477	-8.425	0.03511	-13.975															1.71155	0.1034	3.34462	0.1034			0.00978	-1.87785			--
																	0.12579	-8.431	0.03533	-13.93															1.71019	0.1024	3.26614	0.1024			0.00986	-1.87485			--
																	0.12682	-8.428	0.03556	-13.92															1.63037	0.1014	3.24314	0.1014			0.00994	-1.87385			--
																	0.12784	-8.438	0.03578	-13.935															1.58707	0.1004	3.19985	0.1004			0.01002	-1.87385			--
																	0.12886	-8.449	0.036	-13.955															1.70207	0.0994	3.13761	0.0994			0.0101	-1.87885			--
																	0.12989	-8.467	0.03622	-13.935															1.7792	0.0984	3.10378	0.0984			0.01018	-1.88385			--
																	0.13091	-8.465	0.03644	-13.91															1.76431	0.0974	3.12949	0.0974			0.01026	-1.88385			--
																	0.13193	-8.448	0.03667	-13.95															1.69802	0.0964	3.12949	0.0964			0.01034	-1.88385			--
																	0.13295	-8.45	0.03689	-13.945															1.62631	0.0954	3.06049	0.0954			0.01042	-1.88385			--
																	0.13398	-8.465	0.03711	-13.91															1.74672	0.0944	3.01178	0.0944			0.0105	-1.88285			--
																	0.135	-8.45	0.03733	-13.91															1.86714	0.0934	2.98336	0.0934			0.01058	-1.87785			--
																	0.13602	-8.445	0.03756	-13.945															1.81167	0.0924	2.9766	0.0924			0.01066	-1.87485			--
																	0.13704	-8.422	0.03778	-13.955															1.72237	0.0914	3.02531	0.0914			0.01074	-1.87285			--
																	0.13807	-8.429	0.038	-13.925															1.69937	0.0904	3.05237	0.0904			0.01082	-1.87285			--
																	0.13909	-8.418	0.03822	-13.92															1.82249	0.0894	3.02125	0.0894			0.0109	-1.87885			--
																	0.14011	-8.402	0.03844	-13.94															1.93885	0.0884	2.99013	0.0884			0.01098	-1.88385			--
																	0.14113	-8.398	0.03867	-13.94															1.90908	0.0874	3.02666	0.0874			0.01106	-1.88385			--
																	0.14216	-8.469	0.03889	-13.935															1.76567	0.0864	3.06184	0.0864			0.01114	-1.88485			--
																	0.14318	-8.442	0.03911	-13.93															1.70613	0.0854	3.02125	0.0854			0.01122	-1.88385			--
																	0.1442	-8.443	0.03933	-13.955															1.8482	0.0844	2.9766	0.0844			0.0113	-1.88085			--
																	0.14523	-8.455	0.03956	-13.925															2.00515	0.0834	2.99554	0.0834			0.01138	-1.87785			--
																	0.14625	-8.458	0.03978	-13.9															1.98485	0.0824	3.04154	0.0824			0.01146	-1.87485			--
																	0.14727	-8.445	0.04	-13.955															1.83061	0.0814	3.11461	0.0814			0.01154	-1.87185			--
																	0.14829	-8.451	0.04022	-13.94															1.78055	0.0804	3.10649	0.0804			0.01162	-1.87185			--
																	0.14932	-8.442	0.04044	-13.915															1.88338	0.0794	3.00501	0.0794			0.0117	-1.87985			--
																	0.15034	-8.438	0.04067	-13.915															1.97267	0.0784	2.94007	0.0784			0.01178	-1.88385			--
																	0.15136	-8.457	0.04089	-13.925															2.02003	0.0774	2.91707	0.0774			0.01186	-1.88385			--
																	0.15238	-8.446	0.04111	-13.965															1.95238	0.0764	2.9536	0.0764			0.01194	-1.88385			--
																	0.15341	-8.463	0.04133	-13.92															1.89014	0.0754	2.9103	0.0754			0.01202	-1.88285			--
																	0.15443	-8.498	0.04156	-13.9															1.96726	0.0744	2.91166	0.0744			0.0121	-1.87985			--
																	0.15545	-8.457	0.04178	-13.93															2.08903	0.0734	2.95901	0.0734			0.01218	-1.87585			--
																	0.15648	-8.458	0.042	-13.94															2.12015	0.0724	2.9766	0.0724			0.01226	-1.87385			--
																	0.1575	-8.467	0.04222	-13.93															2.03085	0.0714	3.03748	0.0714			0.01234	-1.87185			--
																	0.15852	-8.463	0.04244	-13.915															1.94561	0.0704	3.1322	0.0704			0.01242	-1.87185			--
																	0.15954	-8.462	0.04267	-13.955															1.93885	0.0694	3.12137	0.0694			0.0125	-1.87985			--
																	0.16057	-8.453	0.04289	-13.95															2.05385	0.0684	2.99689	0.0684			0.01258	-1.88385			--
																	0.16159	-8.46	0.04311	-13.94															2.08362	0.0674	2.94954	0.0674			0.01266	-1.88385			--
																	0.16261	-8.471	0.04333	-13.905															2.03221	0.0664	2.95495	0.0664			0.01274	-1.88385			--
																	0.16363	-8.45	0.04356	-13.96															1.97267	0.0654	2.9306	0.0654			0.01282	-1.88285			--
																	0.16466	-8.451	0.04378	-13.93															1.99973	0.0644	2.89136	0.0644			0.0129	-1.87885			--
																	0.16568	-8.466	0.044	-13.92															2.12962	0.0634	2.86295	0.0634			0.01298	-1.87485			--
																	0.1667	-8.454	0.04422	-13.935															2.11068	0.0624	2.86565	0.0624			0.01306	-1.87385			--
																	0.16773	-8.459	0.04444	-13.945															2.10662	0.0614	2.98066	0.0614			0.01314	-1.87285			--
																	0.16875	-8.466	0.04467	-13.915															2.10797	0.0604	3.16196	0.0604			0.01322	-1.87285			--
																	0.16977	-8.46	0.04489	-13.915															2.17021	0.0594	3.09566	0.0594			0.0133	-1.87985			--
																	0.17079	-8.444	0.04511	-13.93															2.2541	0.0584	2.93872	0.0584			0.01338	-1.88285			--
																	0.17182	-8.455	0.04533	-13.945															2.17968	0.0574	2.91166	0.0574			0.01346	-1.88385			--
																	0.17284	-8.442	0.04556	-13.935															2.02274	0.0564	2.93466	0.0564			0.01354	-1.88385			--
																	0.17386	-8.472	0.04578	-13.9															1.88202	0.0554	2.95225	0.0554			0.01362	-1.88185			--
																	0.17488	-8.475	0.046	-13.93															1.86038	0.0544	2.89001	0.0544			0.0137	-1.87885			--
																	0.17591	-8.456	0.04622	-13.94															1.98485	0.0534	2.92383	0.0534			0.01378	-1.87485			--
																	0.17693	-8.469	0.04644	-13.905															2.0065	0.0524	2.98336	0.0524			0.01386	-1.87285			--
																	0.17795	-8.459	0.04667	-13.905															2.04574	0.0514	3.00772	0.0514			0.01394	-1.87285			--
																	0.17898	-8.463	0.04689	-13.93															2.16345	0.0504	2.99148	0.0504			0.01402	-1.87285			--
																	0.18	-8.471	0.04711	-13.935															2.35557	0.0494	2.95225	0.0494			0.0141	-1.87985			--
																	0.18102	-8.456	0.04733	-13.9															2.28522	0.0484	2.92519	0.0484			0.01418	-1.88385			--
																	0.18204	-8.447	0.04756	-13.91															2.16345	0.0474	2.94413	0.0474			0.01427	-1.88385			--
																	0.18307	-8.466	0.04778	-13.93															2.1188	0.0464	3.03613	0.0464			0.01435	-1.88385			--
																	0.18409	-8.453	0.048	-13.93															2.1878	0.0454	3.0226	0.0454			0.01443	-1.88285			--
																	0.18511	-8.452	0.04822	-13.91															2.26222	0.0444	2.9766	0.0444			0.01451	-1.87985			--
																	0.18613	-8.459	0.04844	-13.925															2.30145	0.0434	2.91166	0.0434			0.01459	-1.87585			--
																	0.18716	-8.457	0.04867	-13.94															2.25275	0.0424	2.92248	0.0424			0.01467	-1.87385			--
																	0.18818	-8.465	0.04889	-13.94															2.11068	0.0414	2.94683	0.0414			0.01475	-1.87285			--
																	0.1892	-8.459	0.04911	-13.92															2.07956	0.0404	2.93601	0.0404			0.01483	-1.87385			--
																	0.19023	-8.443	0.04933	-13.915															2.18915	0.0394	2.92383	0.0394			0.01491	-1.88085			--
																	0.19125	-8.446	0.04956	-13.94															2.27169	0.0384	2.96172	0.0384			0.01499	-1.88385			--
																	0.19227	-8.454	0.04978	-13.93															2.22704	0.0374	2.97931	0.0374			0.01507	-1.88385			--
																	0.19329	-8.462	0.05	-13.89															2.12421	0.0364	2.99013	0.0364			0.01515	-1.88385			--
																	0.19432	-8.469	0.05022	-13.93															2.17157	0.0354	2.96172	0.0354			0.01523	-1.88285			--
																	0.19534	-8.478	0.05044	-13.965															2.33528	0.0344	2.92925	0.0344			0.01531	-1.88085			--
																	0.19636	-8.453	0.05067	-13.925															2.41916	0.0334	2.91572	0.0334			0.01539	-1.87685			--
																	0.19738	-8.48	0.05089	-13.905															2.33663	0.0324	2.95766	0.0324			0.01547	-1.87385			--
																	0.19841	-8.453	0.05111	-13.925															2.19998	0.0314	2.99013	0.0314			0.01555	-1.87185			--
																	0.19943	-8.47	0.05133	-13.935															2.19863	0.0304	2.96307	0.0304			0.01563	-1.87385			--
																	0.20045	-8.461	0.05156	-13.905															2.32581	0.0294	2.93736	0.0294			0.01571	-1.88185			--
																	0.20148	-8.457	0.05178	-13.905															2.42458	0.0284	2.92383	0.0284			0.01579	-1.88385			--
																	0.2025	-8.474	0.052	-13.935															2.34204	0.0274	2.98066	0.0274			0.01587	-1.88385			--
																	0.20352	-8.46	0.05222	-13.94															2.25275	0.0264	3.00637	0.0264			0.01595	-1.88485			--
																	0.20454	-8.464	0.05244	-13.905															2.26357	0.0254	2.9996	0.0254			0.01603	-1.88385			--
																	0.20557	-8.458	0.05267	-13.91															2.36099	0.0244	2.99013	0.0244			0.01611	-1.88085			--
																	0.20659	-8.474	0.05289	-13.92															2.45028	0.0234	2.91977	0.0234			0.01619	-1.87685			--
																	0.20761	-8.461	0.05311	-13.94															2.43269	0.0224	2.96036	0.0224			0.01627	-1.87485			--
																	0.20863	-8.457	0.05333	-13.905															2.37181	0.0214	2.98607	0.0214			0.01635	-1.87185			--
																	0.20966	-8.489	0.05356	-13.89															2.3691	0.0204	2.92925	0.0204			0.01643	-1.87485			--
																	0.21068	-8.474	0.05378	-13.945															2.47193	0.0194	2.87648	0.0194			0.01651	-1.88185			--
																	0.2117	-8.478	0.054	-13.945															2.55852	0.0184	2.89407	0.0184			0.01659	-1.88385			--
																	0.21273	-8.454	0.05422	-13.92															2.49764	0.0174	2.98742	0.0174			0.01667	-1.88385			--
																	0.21375	-8.461	0.05444	-13.91															2.41781	0.0164	2.98066	0.0164			0.01675	-1.88385			--
																	0.21477	-8.46	0.05467	-13.945															2.37857	0.0154	2.95495	0.0154			0.01683	-1.88385			--
																	0.21579	-8.468	0.05489	-13.935															2.41646	0.0144	2.90895	0.0144			0.01691	-1.87985			--
																	0.21682	-8.461	0.05511	-13.935															2.49223	0.0134	2.88189	0.0134			0.01699	-1.87585			--
																	0.21784	-8.451	0.05533	-13.915															2.49493	0.0124	2.91436	0.0124			0.01707	-1.87485			--
																	0.21886	-8.474	0.05556	-13.945															2.46923	0.0114	2.94683	0.0114			0.01715	-1.87385			--
																	0.21988	-8.464	0.05578	-13.945															2.43811	0.0104	2.94683	0.0104			0.01723	-1.87485			--
																	0.22091	-8.45	0.056	-13.905															2.47328	0.0094	2.92113	0.0094			0.01731	-1.88185			--
																	0.22193	-8.471	0.05622	-13.9															2.5247	0.0084	2.94007	0.0084			0.01739	-1.88385			--
																	0.22295	-8.456	0.05644	-13.945															2.46923	0.0074	3.06184	0.0074			0.01747	-1.88385			--
																	0.22398	-8.452	0.05667	-13.93															2.36369	0.0064	3.1809	0.0064			0.01755	-1.88385			--
																	0.225	-8.451	0.05689	-13.91															2.32716	0.0054	3.04966	0.0054			0.01763	-1.88385			--
																	0.22602	-8.454	0.05711	-13.92															2.41916	0.0044	2.82371	0.0044			0.01771	-1.87985			--
																	0.22704	-8.452	0.05733	-13.925															2.46517	0.0034	2.82777	0.0034			0.01779	-1.87485			--
																	0.22807	-8.469	0.05756	-13.91															2.39752	0.0024	2.87513	0.0024			0.01787	-1.87385			--
																	0.22909	-8.469	0.05778	-13.9															2.29334	0.0014	2.82642	0.0014			0.01795	-1.87285			--
																	0.23011	-8.467	0.058	-13.91															2.31904	0.0004	2.79936	0.0004			0.01803	-1.87485			--
																	0.23113	-8.48	0.05822	-13.93															2.48411	-0.0006	2.88189	-0.0006			0.01811	-1.88185			--
																	0.23216	-8.448	0.05844	-13.905															2.57341	-0.0016	2.90489	-0.0016			0.01819	-1.88385			--
																	0.23318	-8.472	0.05867	-13.885															2.43269	-0.0026	2.92519	-0.0026			0.01827	-1.88385			--
																	0.2342	-8.453	0.05889	-13.925															2.28792	-0.0036	2.96713	-0.0036			0.01835	-1.88385			--
																	0.23522	-8.454	0.05911	-13.92															2.35016	-0.0046	3.08619	-0.0046			0.01843	-1.88385			--
																	0.23625	-8.473	0.05933	-13.91															2.50982	-0.0056	3.04425	-0.0056			0.01851	-1.87985			--
																	0.23727	-8.465	0.05956	-13.895															2.55176	-0.0066	2.96307	-0.0066			0.01859	-1.87385			--
																	0.23829	-8.468	0.05978	-13.935															2.46787	-0.0076	2.92383	-0.0076			0.01867	-1.87285			--
																	0.23932	-8.442	0.06	-13.93															2.36099	-0.0086	2.88324	-0.0086			0.01875	-1.87185			--
																	0.24034	-8.459	0.06022	-13.895															2.39887	-0.0096	2.89813	-0.0096			0.01883	-1.87485			--
																	0.24136	-8.441	0.06044	-13.89															2.58558	-0.0106	2.88054	-0.0106			0.01891	-1.88185			--
																	0.24238	-8.503	0.06067	-13.91															2.62888	-0.0116	2.88595	-0.0116			0.01899	-1.88385			--
																	0.24341	-8.475	0.06089	-13.935															2.55852	-0.0126	2.93195	-0.0126			0.01907	-1.88385			--
																	0.24443	-8.462	0.06111	-13.885															2.43405	-0.0136	2.94819	-0.0136			0.01915	-1.88385			--
																	0.24545	-8.489	0.06133	-13.895															2.44081	-0.0146	2.94007	-0.0146			0.01923	-1.88385			--
																	0.24647	-8.462	0.06156	-13.925															2.60858	-0.0156	2.97254	-0.0156			0.01931	-1.87985			--
																	0.2475	-8.483	0.06178	-13.93															2.64647	-0.0166	2.96036	-0.0166			0.01939	-1.87585			--
																	0.24852	-8.471	0.062	-13.895															2.56394	-0.0176	3.08213	-0.0176			0.01947	-1.87185			--
																	0.24954	-8.466	0.06222	-13.885															2.48681	-0.0186	3.12814	-0.0186			0.01955	-1.87085			--
																	0.25057	-8.451	0.06244	-13.93															2.53146	-0.0196	3.02125	-0.0196			0.01963	-1.87585			--
																	0.25159	-8.478	0.06267	-13.91															2.65864	-0.0206	2.71277	-0.0206			0.01971	-1.88285			--
																	0.25261	-8.475	0.06289	-13.89															2.71006	-0.0216	2.40969	-0.0216			0.01979	-1.88385			--
																	0.25363	-8.471	0.06311	-13.88															2.61941	-0.0226	2.74524	-0.0226			0.01987	-1.88385			--
																	0.25466	-8.45	0.06333	-13.925															2.52876	-0.0236	3.04154	-0.0236			0.01996	-1.88385			--
																	0.25568	-8.459	0.06356	-13.915															2.57476	-0.0246	2.96307	-0.0246			0.02004	-1.88285			--
																	0.2567	-8.454	0.06378	-13.895															2.68706	-0.0256	3.03207	-0.0256			0.02012	-1.87985			--
																	0.25772	-8.456	0.064	-13.905															2.77365	-0.0266	3.17143	-0.0266			0.0202	-1.87585			--
																	0.25875	-8.47	0.06422	-13.93															2.71682	-0.0276	2.94278	-0.0276			0.02028	-1.87385			--
																	0.25977	-8.466	0.06444	-13.91															2.60047	-0.0286	2.62753	-0.0286			0.02036	-1.87185			--
																	0.26079	-8.464	0.06467	-13.885															2.59776	-0.0296	2.50982	-0.0296			0.02044	-1.87685			--
																	0.26182	-8.456	0.06489	-13.88															2.683	-0.0306	2.51117	-0.0306			0.02052	-1.88385			--
																	0.26284	-8.449	0.06511	-13.925															2.73441	-0.0316	2.51117	-0.0316			0.0206	-1.88385			--
																	0.26386	-8.468	0.06533	-13.915															2.67353	-0.0326	2.71277	-0.0326			0.02068	-1.88385			--
																	0.26488	-8.472	0.06556	-13.9															2.60182	-0.0336	2.83454	-0.0336			0.02076	-1.88385			--
																	0.26591	-8.432	0.06578	-13.9															2.58694	-0.0346	2.69112	-0.0346			0.02084	-1.88285			--
																	0.26693	-8.462	0.066	-13.935															2.67218	-0.0356	2.71953	-0.0356			0.02092	-1.87885			--
																	0.26795	-8.462	0.06622	-13.905															2.729	-0.0366	2.86565	-0.0366			0.021	-1.87585			--
																	0.26897	-8.465	0.06644	-13.885															2.67488	-0.0376	2.93466	-0.0376			0.02108	-1.87485			--
																	0.27	-8.457	0.06667	-13.91															2.60723	-0.0386	2.76147	-0.0386			0.02116	-1.87385			--
																	0.27102	-8.446	0.06689	-13.915															2.65594	-0.0396	2.71141	-0.0396			0.02124	-1.87685			--
																	0.27204	-8.46	0.06711	-13.9															2.798	-0.0406	2.84807	-0.0406			0.02132	-1.88385			--
																	0.27307	-8.449	0.06733	-13.865															2.76959	-0.0416	3.0686	-0.0416			0.0214	-1.88385			--
																	0.27409	-8.457	0.06756	-13.905															2.70194	-0.0426	3.1552	-0.0426			0.02148	-1.88385			--
																	0.27511	-8.469	0.06778	-13.93															2.5707	-0.0436	2.7953	-0.0436			0.02156	-1.88385			--
																	0.27613	-8.442	0.068	-13.895															2.53958	-0.0446	2.683	-0.0446			0.02164	-1.88185			--
																	0.27716	-8.442	0.06822	-13.9															2.66	-0.0456	2.56123	-0.0456			0.02172	-1.87785			--
																	0.27818	-8.45	0.06844	-13.92															2.67218	-0.0466	2.71818	-0.0466			0.0218	-1.87485			--
																	0.2792	-8.459	0.06867	-13.94															2.54364	-0.0476	2.93872	-0.0476			0.02188	-1.87385			--
																	0.28022	-8.466	0.06889	-13.89															2.43811	-0.0486	3.12137	-0.0486			0.02196	-1.87285			--
																	0.28125	-8.428	0.06911	-13.885															2.55852	-0.0496	3.31891	-0.0496			0.02204	-1.87785			--
																	0.28227	-8.434	0.06933	-13.915															2.68435	-0.0506	3.34732	-0.0506			0.02212	-1.88285			--
																	0.28329	-8.441	0.06956	-13.915															2.68841	-0.0516	3.09566	-0.0516			0.0222	-1.88385			--
																	0.28432	-8.463	0.06978	-13.88															2.56394	-0.0526	2.78312	-0.0526			0.02228	-1.88385			--
																	0.28534	-8.456	0.07	-13.89															2.50711	-0.0536	2.88054	-0.0536			0.02236	-1.88385			--
																	0.28636	-8.45	0.07022	-13.93															2.63835	-0.0546	2.8183	-0.0546			0.02244	-1.88085			--
																	0.28738	-8.445	0.07044	-13.91															2.75065	-0.0556	2.64376	-0.0556			0.02252	-1.87685			--
																	0.28841	-8.455	0.07067	-13.895															2.76553	-0.0566	2.78583	-0.0566			0.0226	-1.87385			--
																	0.28943	-8.462	0.07089	-13.91															2.62347	-0.0576	2.65188	-0.0576			0.02268	-1.87185			--
																	0.29045	-8.463	0.07111	-13.92															2.47734	-0.0586	2.706	-0.0586			0.02276	-1.87085			--
																	0.29147	-8.444	0.07133	-13.895															2.65864	-0.0596	2.9103	-0.0596			0.02284	-1.87685			--
																	0.2925	-8.456	0.07156	-13.87															2.84807	-0.0606	2.92925	-0.0606			0.02292	-1.88285			--
																	0.29352	-8.457	0.07178	-13.9															2.78989	-0.0616	2.83183	-0.0616			0.023	-1.88385			--
																	0.29454	-8.449	0.072	-13.935															2.65053	-0.0626	2.66541	-0.0626			0.02308	-1.88385			--
																	0.29557	-8.447	0.07222	-13.9															2.57341	-0.0636	2.67488	-0.0636			0.02316	-1.88385			--
																	0.29659	-8.443	0.07244	-13.88															2.74118	-0.0646	2.683	-0.0646			0.02324	-1.88085			--
																	0.29761	-8.445	0.07267	-13.9															2.92113	-0.0656	2.80342	-0.0656			0.02332	-1.87585			--
																	0.29863	-8.455	0.07289	-13.925															2.87918	-0.0666	2.7953	-0.0666			0.0234	-1.87285			--
																	0.29966	-8.47	0.07311	-13.89															2.73847	-0.0676	2.57611	-0.0676			0.02348	-1.87085			--
																	0.30068	-8.463	0.07333	-13.86															2.57341	-0.0686	2.52199	-0.0686			0.02356	-1.87085			--
																	0.3017	-8.436	0.07356	-13.91															2.61806	-0.0696	2.73712	-0.0696			0.02364	-1.87785			--
																	0.30272	-8.45	0.07378	-13.92															2.73847	-0.0706	3.0226	-0.0706			0.02372	-1.88285			--
																	0.30375	-8.435	0.074	-13.885															2.798	-0.0716	3.35815	-0.0716			0.0238	-1.88385			--
																	0.30477	-8.465	0.07422	-13.895															2.75471	-0.0726	3.24449	-0.0726			0.02388	-1.88385			--
																	0.30579	-8.459	0.07444	-13.925															2.70871	-0.0736	2.8643	-0.0736			0.02396	-1.88285			--
																	0.30682	-8.436	0.07467	-13.915															2.77636	-0.0746	2.7493	-0.0746			0.02404	-1.88085			--
																	0.30784	-8.458	0.07489	-13.88															2.85754	-0.0756	2.59776	-0.0756			0.02412	-1.87685			--
																	0.30886	-8.471	0.07511	-13.9															2.88865	-0.0766	2.72224	-0.0766			0.0242	-1.87385			--
																	0.30988	-8.466	0.07533	-13.9															2.81559	-0.0776	2.79124	-0.0776			0.02428	-1.87285			--
																	0.31091	-8.467	0.07556	-13.89															2.67894	-0.0786	2.82236	-0.0786			0.02436	-1.87185			--
																	0.31193	-8.446	0.07578	-13.885															2.70329	-0.0796	2.89001	-0.0796			0.02444	-1.87885			--
																	0.31295	-8.433	0.076	-13.89															2.87242	-0.0806	2.57611	-0.0806			0.02452	-1.88385			--
																	0.31397	-8.479	0.07622	-13.92															3.01719	-0.0816	2.62347	-0.0816			0.0246	-1.88385			--
																	0.315	-8.453	0.07644	-13.91															2.96172	-0.0826	2.71818	-0.0826			0.02468	-1.88385			--
																	0.31602	-8.445	0.07667	-13.87															2.84536	-0.0836	2.92925	-0.0836			0.02476	-1.88285			--
																	0.31704	-8.468	0.07689	-13.89															2.84671	-0.0846	3.10784	-0.0846			0.02484	-1.88085			--
																	0.31807	-8.456	0.07711	-13.915															2.91166	-0.0856	3.16467	-0.0856			0.02492	-1.87785			--
																	0.31909	-8.455	0.07733	-13.885															2.83048	-0.0866	3.12002	-0.0866			0.025	-1.87585			--
																	0.32011	-8.474	0.07756	-13.88															2.78312	-0.0876	2.96713	-0.0876			0.02508	-1.87385			--
																	0.32113	-8.453	0.07778	-13.905															2.7493	-0.0886	2.77771	-0.0886			0.02516	-1.87285			--
																	0.32216	-8.442	0.078	-13.915															2.77636	-0.0896	2.80612	-0.0896			0.02524	-1.87985			--
																	0.32318	-8.446	0.07822	-13.895															2.87918	-0.0906	2.706	-0.0906			0.02532	-1.88385			--
																	0.3242	-8.456	0.07844	-13.87															2.89948	-0.0916	2.8183	-0.0916			0.0254	-1.88385			--
																	0.32522	-8.47	0.07867	-13.89															2.75336	-0.0926	3.1579	-0.0926			0.02548	-1.88385			--
																	0.32625	-8.484	0.07889	-13.935															2.60317	-0.0936	3.48939	-0.0936			0.02556	-1.88385			--
																	0.32727	-8.477	0.07911	-13.88															2.58694	-0.0946	3.30808	-0.0946			0.02565	-1.88085			--
																	0.32829	-8.465	0.07933	-13.865															2.69112	-0.0956	2.91842	-0.0956			0.02573	-1.87785			--
																	0.32931	-8.479	0.07956	-13.915															2.71682	-0.0966	2.77906	-0.0966			0.02581	-1.87485			--
																	0.33034	-8.483	0.07978	-13.92															2.60723	-0.0976	2.72494	-0.0976			0.02589	-1.87385			--
																	0.33136	-8.464	0.08	-13.89															2.58288	-0.0986	2.90895	-0.0986			0.02597	-1.87385			--
																	0.33238	-8.463	0.08022	-13.9															2.78042	-0.0996	3.11325	-0.0996			0.02605	-1.87985			--
																	0.33341	-8.47	0.08044	-13.895															2.82236	-0.1006	3.09025	-0.1006			0.02613	-1.88385			--
																	0.33443	-8.463	0.08067	-13.915															2.75065	-0.1016	3.25938	-0.1016			0.02621	-1.88385			--
																	0.33545	-8.478	0.08089	-13.88															2.59235	-0.1026	3.29455	-0.1026			0.02629	-1.88385			--
																	0.33647	-8.452	0.08111	-13.865															2.58017	-0.1036	3.37709	-0.1036			0.02637	-1.88385			--
																	0.3375	-8.444	0.08133	-13.895															2.81424	-0.1046	3.0686	-0.1046			0.02645	-1.88185			--
																	0.33852	-8.462	0.08156	-13.91															2.84942	-0.1056	2.87513	-0.1056			0.02653	-1.87685			--
																	0.33954	-8.455	0.08178	-13.885															2.729	-0.1066	2.66406	-0.1066			0.02661	-1.87385			--
																	0.34056	-8.456	0.082	-13.87															2.58423	-0.1076	2.73306	-0.1076			0.02669	-1.87185			--
																	0.34159	-8.456	0.08222	-13.925															2.591	-0.1086	2.77365	-0.1086			0.02677	-1.87285			--
																	0.34261	-8.437	0.08244	-13.9															2.84671	-0.1096	2.76283	-0.1096			0.02685	-1.87985			--
																	0.34363	-8.447	0.08267	-13.875															2.95766	-0.1106	2.68976	-0.1106			0.02693	-1.88385			--
																	0.34466	-8.458	0.08289	-13.875															2.80612	-0.1116	2.683	-0.1116			0.02701	-1.88385			--
																	0.34568	-8.473	0.08311	-13.9															2.65188	-0.1126	2.99284	-0.1126			0.02709	-1.88385			--
																	0.3467	-8.485	0.08333	-13.9															2.61264	-0.1136	3.24044	-0.1136			0.02717	-1.88385			--
																	0.34772	-8.481	0.08356	-13.865															2.78447	-0.1146	3.48939	-0.1146			0.02725	-1.88085			--
																	0.34875	-8.469	0.08378	-13.9															2.87918	-0.1156	3.17143	-0.1156			0.02733	-1.87585			--
																	0.34977	-8.469	0.084	-13.895															2.82236	-0.1166	2.85618	-0.1166			0.02741	-1.87285			--
																	0.35079	-8.483	0.08422	-13.895															2.74388	-0.1176	2.75336	-0.1176			0.02749	-1.87085			--
																	0.35181	-8.471	0.08444	-13.87															2.73171	-0.1186	2.8616	-0.1186			0.02757	-1.87285			--
																	0.35284	-8.465	0.08467	-13.895															2.87783	-0.1196	2.74253	-0.1196			0.02765	-1.88085			--
																	0.35386	-8.475	0.08489	-13.925															2.94683	-0.1206	2.92383	-0.1206			0.02773	-1.88285			--
																	0.35488	-8.463	0.08511	-13.885															2.9103	-0.1216	2.85077	-0.1216			0.02781	-1.88385			--
																	0.35591	-8.448	0.08533	-13.855															2.79395	-0.1226	2.92519	-0.1226			0.02789	-1.88385			--
																	0.35693	-8.45	0.08556	-13.875															2.75065	-0.1236	3.21608	-0.1236			0.02797	-1.88285			--
																	0.35795	-8.474	0.08578	-13.9															2.87783	-0.1246	3.49615	-0.1246			0.02805	-1.88085			--
																	0.35897	-8.48	0.086	-13.895															2.96713	-0.1256	3.79922	-0.1256			0.02813	-1.87485			--
																	0.36	-8.466	0.08622	-13.865															2.98742	-0.1266	3.84523	-0.1266			0.02821	-1.87385			--
																	0.36102	-8.478	0.08644	-13.89															2.88189	-0.1276	3.74781	-0.1276			0.02829	-1.87185			--
																	0.36204	-8.458	0.08667	-13.915															2.84536	-0.1286	3.6098	-0.1286			0.02837	-1.87285			--
																	0.36306	-8.466	0.08689	-13.88															2.9306	-0.1296	3.46774	-0.1296			0.02845	-1.88085			--
																	0.36409	-8.488	0.08711	-13.865															3.07402	-0.1306	3.37168	-0.1306			0.02853	-1.88385			--
																	0.36511	-8.469	0.08733	-13.895															3.01584	-0.1316	3.43662	-0.1316			0.02861	-1.88385			--
																	0.36613	-8.448	0.08756	-13.91															2.87242	-0.1326	3.46639	-0.1326			0.02869	-1.88385			--
																	0.36716	-8.472	0.08778	-13.895															2.80883	-0.1336	3.3365	-0.1336			0.02877	-1.88385			--
																	0.36818	-8.471	0.088	-13.87															2.88865	-0.1346	3.23908	-0.1346			0.02885	-1.88085			--
																	0.3692	-8.461	0.08822	-13.89															2.98878	-0.1356	3.22285	-0.1356			0.02893	-1.87585			--
																	0.37022	-8.47	0.08844	-13.9															2.92519	-0.1366	3.2472	-0.1366			0.02901	-1.87385			--
																	0.37125	-8.449	0.08867	-13.86															2.88324	-0.1376	3.26614	-0.1376			0.02909	-1.87385			--
																	0.37227	-8.452	0.08889	-13.87															2.84401	-0.1386	3.2702	-0.1386			0.02917	-1.87385			--
																	0.37329	-8.475	0.08911	-13.895															2.8413	-0.1396	3.21338	-0.1396			0.02925	-1.88085			--
																	0.37431	-8.457	0.08933	-13.9															2.90219	-0.1406	3.1579	-0.1406			0.02933	-1.88385			--
																	0.37534	-8.47	0.08956	-13.885															2.90624	-0.1416	3.19579	-0.1416			0.02941	-1.88385			--
																	0.37636	-8.454	0.08978	-13.855															2.78853	-0.1426	3.25802	-0.1426			0.02949	-1.88385			--
																	0.37738	-8.462	0.09	-13.89															2.65594	-0.1436	3.28238	-0.1436			0.02957	-1.88385			--
																	0.37841	-8.415	0.09022	-13.91															2.75877	-0.1446	3.22555	-0.1446			0.02965	-1.88085			--
																	0.37943	-8.494	0.09044	-13.875															2.85754	-0.1456	3.17143	-0.1456			0.02973	-1.87685			--
																	0.38045	-8.433	0.09067	-13.87															2.81559	-0.1466	3.1579	-0.1466			0.02981	-1.87385			--
																	0.38147	-8.465	0.09089	-13.895															2.70871	-0.1476	3.18226	-0.1476			0.02989	-1.87285			--
																	0.3825	-8.462	0.09111	-13.895															2.71818	-0.1486	3.16873	-0.1486			0.02997	-1.87485			--
																	0.38352	-8.452	0.09133	-13.87															3.15114	-0.1496	3.09566	-0.1496			0.03005	-1.88185			--
																	0.38454	-8.435	0.09156	-13.865															3.27967	-0.1506	3.11325	-0.1506			0.03013	-1.88385			--
																	0.38556	-8.427	0.09178	-13.89															3.07943	-0.1516	3.21879	-0.1516			0.03021	-1.88385			--
																	0.38659	-8.448	0.092	-13.89															2.87242	-0.1526	3.26479	-0.1526			0.03029	-1.88385			--
																	0.38761	-8.434	0.09222	-13.87															3.07131	-0.1536	3.22285	-0.1536			0.03037	-1.88285			--
																	0.38863	-8.451	0.09244	-13.85															3.28103	-0.1546	3.18361	-0.1546			0.03045	-1.88085			--
																	0.38966	-8.432	0.09267	-13.9															3.13625	-0.1556	3.21879	-0.1556			0.03053	-1.87685			--
																	0.39068	-8.472	0.09289	-13.875															2.88054	-0.1566	3.22961	-0.1566			0.03061	-1.87385			--
																	0.3917	-8.481	0.09311	-13.88															2.74659	-0.1576	3.21743	-0.1576			0.03069	-1.87185			--
																	0.39272	-8.467	0.09333	-13.885															2.82912	-0.1586	3.20661	-0.1586			0.03077	-1.87485			--
																	0.39375	-8.473	0.09356	-13.91															3.01854	-0.1596	3.19308	-0.1596			0.03085	-1.88185			--
																	0.39477	-8.432	0.09378	-13.88															3.06184	-0.1606	3.18361	-0.1606			0.03093	-1.88385			--
																	0.39579	-8.425	0.094	-13.855															2.99148	-0.1616	3.22961	-0.1616			0.03101	-1.88385			--
																	0.39681	-8.482	0.09422	-13.87															2.81424	-0.1626	3.32973	-0.1626			0.03109	-1.88385			--
																	0.39784	-8.435	0.09444	-13.885															2.87513	-0.1636	3.29861	-0.1636			0.03117	-1.88285			--
																	0.39886	-8.456	0.09467	-13.875															3.05372	-0.1646	3.24991	-0.1646			0.03125	-1.87985			--
																	0.39988	-8.47	0.09489	-13.85															3.11055	-0.1656	3.16737	-0.1656			0.03134	-1.87585			--
																	0.40091	-8.464	0.09511	-13.88															3.03072	-0.1666	3.19579	-0.1666			0.03142	-1.87385			--
																	0.40193	-8.458	0.09533	-13.9															2.83859	-0.1676	3.19849	-0.1676			0.0315	-1.87185			--
																	0.40295	-8.46	0.09556	-13.865															2.89407	-0.1686	3.17279	-0.1686			0.03158	-1.87485			--
																	0.40397	-8.463	0.09578	-13.85															3.06319	-0.1696	3.21473	-0.1696			0.03166	-1.88285			--
																	0.405	-8.446	0.096	-13.875															3.14978	-0.1706	3.22961	-0.1706			0.03174	-1.88385			--
																	0.40602	-8.471	0.09622	-13.915															3.14167	-0.1716	3.29997	-0.1716			0.03182	-1.88385			--
																	0.40704	-8.463	0.09644	-13.87															3.03478	-0.1726	3.28508	-0.1726			0.0319	-1.88385			--
																	0.40806	-8.443	0.09667	-13.835															2.95766	-0.1736	3.24314	-0.1736			0.03198	-1.88285			--
																	0.40909	-8.441	0.09689	-13.87															3.09296	-0.1746	3.23502	-0.1746			0.03206	-1.87885			--
																	0.41011	-8.448	0.09711	-13.895															3.20526	-0.1756	3.21473	-0.1756			0.03214	-1.87385			--
																	0.41113	-8.437	0.09733	-13.875															3.16061	-0.1766	3.24585	-0.1766			0.03222	-1.87385			--
																	0.41215	-8.452	0.09756	-13.86															3.07266	-0.1776	3.30538	-0.1776			0.0323	-1.87285			--
																	0.41318	-8.424	0.09778	-13.875															3.07266	-0.1786	3.2675	-0.1786			0.03238	-1.87485			--
																	0.4142	-8.445	0.098	-13.89															3.14031	-0.1796	3.24044	-0.1796			0.03246	-1.88185			--
																	0.41522	-8.454	0.09822	-13.855															3.18226	-0.1806	3.23096	-0.1806			0.03254	-1.88385			--
																	0.41625	-8.449	0.09844	-13.875															3.12137	-0.1816	3.29861	-0.1816			0.03262	-1.88385			--
																	0.41727	-8.433	0.09867	-13.895															2.99284	-0.1826	3.30673	-0.1826			0.0327	-1.88385			--
																	0.41829	-8.463	0.09889	-13.895															2.93601	-0.1836	3.2675	-0.1836			0.03278	-1.88285			--
																	0.41931	-8.436	0.09911	-13.87															2.96578	-0.1846	3.25532	-0.1846			0.03286	-1.87885			--
																	0.42034	-8.478	0.09933	-13.87															3.0659	-0.1856	3.30267	-0.1856			0.03294	-1.87385			--
																	0.42136	-8.471	0.09956	-13.895															3.05643	-0.1866	3.33785	-0.1866			0.03302	-1.87285			--
																	0.42238	-8.456	0.09978	-13.885															2.98201	-0.1876	3.32432	-0.1876			0.0331	-1.87285			--
																	0.4234	-8.453	0.1	-13.885															2.9766	-0.1886	3.32026	-0.1886			0.03318	-1.87485			--
																	0.42443	-8.452	0.10022	-13.85															3.02666	-0.1896	3.27967	-0.1896			0.03326	-1.88185			--
																	0.42545	-8.438	0.10044	-13.89															3.02666	-0.1906	3.25938	-0.1906			0.03334	-1.88385			--
																	0.42647	-8.437	0.10067	-13.865															2.95631	-0.1916	3.27291	-0.1916			0.03342	-1.88385			--
																	0.4275	-8.428	0.10089	-13.855															2.84536	-0.1926	3.27561	-0.1926			0.0335	-1.88385			--
																	0.42852	-8.425	0.10111	-13.875															2.81559	-0.1936	3.28103	-0.1936			0.03358	-1.88285			--
																	0.42954	-8.409	0.10133	-13.905															2.94413	-0.1946	3.28644	-0.1946			0.03366	-1.87885			--
																	0.43056	-8.439	0.10156	-13.86															2.92789	-0.1956	3.28644	-0.1956			0.03374	-1.87485			--
																	0.43159	-8.45	0.10178	-13.855															2.81018	-0.1966	3.32161	-0.1966			0.03382	-1.87285			--
																	0.43261	-8.459	0.102	-13.875															2.65459	-0.1976	3.36356	-0.1976			0.0339	-1.87185			--
																	0.43363	-8.472	0.10222	-13.9															2.76689	-0.1986	3.37979	-0.1986			0.03398	-1.87585			--
																	0.43465	-8.457	0.10244	-13.865															2.96848	-0.1996	3.34462	-0.1996			0.03406	-1.88285			--
																	0.43568	-8.465	0.10267	-13.87															3.02531	-0.2006	3.31485	-0.2006			0.03414	-1.88285			--
																	0.4367	-8.458	0.10289	-13.875															2.87513	-0.2016	3.34326	-0.2016			0.03422	-1.88385			--
																	0.43772	-8.443	0.10311	-13.9															2.67353	-0.2026	3.36491	-0.2026			0.0343	-1.88385			--
																	0.43875	-8.449	0.10333	-13.855															2.83183	-0.2036	3.35273	-0.2036			0.03438	-1.88285			--
																	0.43977	-8.463	0.10356	-13.855															3.01448	-0.2046	3.33379	-0.2046			0.03446	-1.87885			--
																	0.44079	-8.444	0.10378	-13.9															3.08755	-0.2056	3.33109	-0.2056			0.03454	-1.87585			--
																	0.44181	-8.452	0.104	-13.9															2.95225	-0.2066	3.40415	-0.2066			0.03462	-1.87285			--
																	0.44284	-8.462	0.10422	-13.86															2.70194	-0.2076	3.43256	-0.2076			0.0347	-1.87085			--
																	0.44386	-8.465	0.10444	-13.84															2.87107	-0.2086	3.38791	-0.2086			0.03478	-1.87585			--
																	0.44488	-8.425	0.10467	-13.89															3.05102	-0.2096	3.36356	-0.2096			0.03486	-1.88285			--
																	0.4459	-8.491	0.10489	-13.89															3.01719	-0.2106	3.3622	-0.2106			0.03494	-1.88385			--
																	0.44693	-8.433	0.10511	-13.85															2.86701	-0.2116	3.40415	-0.2116			0.03502	-1.88285			--
																	0.44795	-8.449	0.10533	-13.86															2.72359	-0.2126	3.4745	-0.2126			0.0351	-1.88385			--
																	0.44897	-8.43	0.10556	-13.89															2.90624	-0.2136	3.39332	-0.2136			0.03518	-1.88285			--
																	0.45	-8.443	0.10578	-13.895															3.07266	-0.2146	3.37709	-0.2146			0.03526	-1.87885			--
																	0.45102	-8.459	0.106	-13.875															3.09025	-0.2156	3.38521	-0.2156			0.03534	-1.87485			--
																	0.45204	-8.42	0.10622	-13.865															2.9536	-0.2166	3.3825	-0.2166			0.03542	-1.87285			--
																	0.45306	-8.457	0.10644	-13.885															2.81424	-0.2176	3.43933	-0.2176			0.0355	-1.87185			--
																	0.45409	-8.443	0.10667	-13.865															2.91572	-0.2186	3.40685	-0.2186			0.03558	-1.87685			--
																	0.45511	-8.442	0.10689	-13.85															3.06184	-0.2196	3.35544	-0.2196			0.03566	-1.88285			--
																	0.45613	-8.452	0.10711	-13.875															3.12002	-0.2206	3.38385	-0.2206			0.03574	-1.88385			--
																	0.45715	-8.453	0.10733	-13.885															3.02531	-0.2216	3.4515	-0.2216			0.03582	-1.88385			--
																	0.45818	-8.443	0.10756	-13.855															2.92113	-0.2226	3.46368	-0.2226			0.0359	-1.88285			--
																	0.4592	-8.451	0.10778	-13.845															2.94683	-0.2236	3.43527	-0.2236			0.03598	-1.88185			--
																	0.46022	-8.467	0.108	-13.86															3.08078	-0.2246	3.42038	-0.2246			0.03606	-1.87785			--
																	0.46125	-8.424	0.10822	-13.905															3.14167	-0.2256	3.55298	-0.2256			0.03614	-1.87485			--
																	0.46227	-8.473	0.10844	-13.86															3.05643	-0.2266	3.70857	-0.2266			0.03622	-1.87385			--
																	0.46329	-8.427	0.10867	-13.84															2.96578	-0.2276	3.6328	-0.2276			0.0363	-1.87285			--
																	0.46431	-8.469	0.10889	-13.85															2.96036	-0.2286	3.43527	-0.2286			0.03638	-1.87785			--
																	0.46534	-8.419	0.10911	-13.895															3.06319	-0.2296	3.33785	-0.2296			0.03646	-1.88285			--
																	0.46636	-8.45	0.10933	-13.855															3.11461	-0.2306	3.29591	-0.2306			0.03654	-1.88385			--
																	0.46738	-8.418	0.10956	-13.845															3.05778	-0.2316	3.41497	-0.2316			0.03662	-1.88385			--
																	0.4684	-8.438	0.10978	-13.855															2.94819	-0.2326	3.48262	-0.2326			0.0367	-1.88285			--
																	0.46943	-8.403	0.11	-13.875															2.93872	-0.2336	3.55298	-0.2336			0.03678	-1.88085			--
																	0.47045	-8.425	0.11022	-13.845															3.04425	-0.2346	3.48939	-0.2346			0.03686	-1.87585			--
																	0.47147	-8.441	0.11044	-13.835															3.09025	-0.2356	3.45827	-0.2356			0.03694	-1.87385			--
																	0.4725	-8.443	0.11067	-13.89															3.01043	-0.2366	3.49751	-0.2366			0.03702	-1.87285			--
																	0.47352	-8.444	0.11089	-13.88															2.96848	-0.2376	3.50968	-0.2376			0.03711	-1.87285			--
																	0.47454	-8.425	0.11111	-13.845															2.94007	-0.2386	3.50562	-0.2386			0.03719	-1.87685			--
																	0.47556	-8.482	0.11133	-13.85															3.03207	-0.2396	3.64498	-0.2396			0.03727	-1.88285			--
																	0.47659	-8.475	0.11156	-13.88															3.04966	-0.2406	3.75999	-0.2406			0.03735	-1.88385			--
																	0.47761	-8.482	0.11178	-13.9															2.91572	-0.2416	3.60575	-0.2416			0.03743	-1.88385			--
																	0.47863	-8.476	0.112	-13.84															2.77094	-0.2426	3.64363	-0.2426			0.03751	-1.88285			--
																	0.47965	-8.436	0.11222	-13.84															2.80342	-0.2436	3.45827	-0.2436			0.03759	-1.87985			--
																	0.48068	-8.472	0.11244	-13.875															2.91436	-0.2446	3.28508	-0.2446			0.03767	-1.87485			--
																	0.4817	-8.458	0.11267	-13.89															2.92383	-0.2456	3.39603	-0.2456			0.03775	-1.87185			--
																	0.48272	-8.446	0.11289	-13.85															2.81695	-0.2466	3.46097	-0.2466			0.03783	-1.87185			--
																	0.48375	-8.465	0.11311	-13.855															2.70465	-0.2476	3.5408	-0.2476			0.03791	-1.87085			--
																	0.48477	-8.468	0.11333	-13.87															2.91301	-0.2486	3.54351	-0.2486			0.03799	-1.87685			--
																	0.48579	-8.458	0.11356	-13.875															2.98878	-0.2496	3.52051	-0.2496			0.03807	-1.88285			--
																	0.48681	-8.463	0.11378	-13.875															2.94007	-0.2506	3.5868	-0.2506			0.03815	-1.88285			--
																	0.48784	-8.445	0.114	-13.845															2.71682	-0.2516	3.82087	-0.2516			0.03823	-1.88285			--
																	0.48886	-8.459	0.11422	-13.895															2.65323	-0.2526	4.02517	-0.2526			0.03831	-1.88185			--
																	0.48988	-8.47	0.11444	-13.86															2.90624	-0.2536	3.65851	-0.2536			0.03839	-1.87985			--
																	0.4909	-8.44	0.11467	-13.85															3.08349	-0.2546	3.22961	-0.2546			0.03847	-1.87585			--
																	0.49193	-8.433	0.11489	-13.875															2.98742	-0.2556	3.37709	-0.2556			0.03855	-1.87285			--
																	0.49295	-8.423	0.11511	-13.88															2.73171	-0.2566	3.59763	-0.2566			0.03863	-1.87085			--
																	0.49397	-8.444	0.11533	-13.855															2.683	-0.2576	3.67069	-0.2576			0.03871	-1.86985			--
																	0.495	-8.423	0.11556	-13.845															2.93466	-0.2586	3.77352	-0.2586			0.03879	-1.87785			--
																	0.49602	-8.411	0.11578	-13.88															3.06319	-0.2596	3.50156	-0.2596			0.03887	-1.88185			--
																	0.49704	-8.438	0.116	-13.89															3.01178	-0.2606	3.38385	-0.2606			0.03895	-1.88285			--
																	0.49806	-8.434	0.11622	-13.87															2.83183	-0.2616	3.62469	-0.2616			0.03903	-1.88285			--
																	0.49909	-8.452	0.11644	-13.84															2.73171	-0.2626	3.82764	-0.2626			0.03911	-1.88185			--
																	0.50011	-8.416	0.11667	-13.865															2.91842	-0.2636	3.80193	-0.2636			0.03919	-1.87985			--
																	0.50113	-8.445	0.11689	-13.885															3.07266	-0.2646	3.59627	-0.2646			0.03927	-1.87685			--
																	0.50215	-8.453	0.11711	-13.845															3.04154	-0.2656	3.0659	-0.2656			0.03935	-1.87385			--
																	0.50318	-8.439	0.11733	-13.85															2.89407	-0.2666	3.05507	-0.2666			0.03943	-1.87185			--
																	0.5042	-8.438	0.11756	-13.85															2.79259	-0.2676	3.04966	-0.2676			0.03951	-1.87085			--
																	0.50522	-8.434	0.11778	-13.875															2.92113	-0.2686	3.07537	-0.2686			0.03959	-1.87885			--
																	0.50624	-8.456	0.118	-13.855															3.09296	-0.2696	3.29997	-0.2696			0.03967	-1.88285			--
																	0.50727	-8.422	0.11822	-13.84															3.10649	-0.2706	3.74646	-0.2706			0.03975	-1.88285			--
																	0.50829	-8.427	0.11844	-13.86															2.97119	-0.2716	3.84929	-0.2716			0.03983	-1.88385			--
																	0.50931	-8.444	0.11867	-13.885															2.88324	-0.2726	3.57192	-0.2726			0.03991	-1.88285			--
																	0.51034	-8.447	0.11889	-13.825															2.95766	-0.2736	3.2702	-0.2736			0.03999	-1.87985			--
																	0.51136	-8.481	0.11911	-13.83															3.10649	-0.2746	3.3365	-0.2746			0.04007	-1.87685			--
																	0.51238	-8.445	0.11933	-13.865															3.13084	-0.2756	3.48533	-0.2756			0.04015	-1.87485			--
																	0.5134	-8.47	0.11956	-13.845															3.01719	-0.2766	3.46909	-0.2766			0.04023	-1.87385			--
																	0.51443	-8.457	0.11978	-13.84															2.93466	-0.2776	3.26479	-0.2776			0.04031	-1.87285			--
																	0.51545	-8.488	0.12	-13.84															2.96307	-0.2786	3.30808	-0.2786			0.04039	-1.87985			--
																	0.51647	-8.48	0.12022	-13.875															3.09296	-0.2796	3.21879	-0.2796			0.04047	-1.88385			--
																	0.51749	-8.47	0.12044	-13.865															3.08755	-0.2806	3.32432	-0.2806			0.04055	-1.88285			--
																	0.51852	-8.463	0.12067	-13.86															2.97254	-0.2816	3.34597	-0.2816			0.04063	-1.88385			--
																	0.51954	-8.46	0.12089	-13.84															2.87783	-0.2826	3.49751	-0.2826			0.04071	-1.88285			--
																	0.52056	-8.464	0.12111	-13.855															2.90489	-0.2836	3.68422	-0.2836			0.04079	-1.87985			--
																	0.52159	-8.46	0.12133	-13.865															3.03343	-0.2846	3.78705	-0.2846			0.04087	-1.87585			--
																	0.52261	-8.457	0.12156	-13.85															3.02666	-0.2856	3.61251	-0.2856			0.04095	-1.87385			--
																	0.52363	-8.447	0.12178	-13.865															2.92113	-0.2866	3.45692	-0.2866			0.04103	-1.87385			--
																	0.52465	-8.465	0.122	-13.88															2.88595	-0.2876	3.79246	-0.2876			0.04111	-1.87385			--
																	0.52568	-8.407	0.12222	-13.86															2.99284	-0.2886	3.88311	-0.2886			0.04119	-1.87985			--
																	0.5267	-8.458	0.12244	-13.845															3.12543	-0.2896	3.81546	-0.2896			0.04127	-1.88385			--
																	0.52772	-8.451	0.12267	-13.84															3.03072	-0.2906	3.88988	-0.2906			0.04135	-1.88385			--
																	0.52874	-8.442	0.12289	-13.88															2.90624	-0.2916	3.96564	-0.2916			0.04143	-1.88385			--
																	0.52977	-8.462	0.12311	-13.855															2.81965	-0.2926	3.65851	-0.2926			0.04151	-1.88285			--
																	0.53079	-8.473	0.12333	-13.84															2.9103	-0.2936	3.55974	-0.2936			0.04159	-1.87985			--
																	0.53181	-8.466	0.12356	-13.85															2.99419	-0.2946	3.67339	-0.2946			0.04167	-1.87485			--
																	0.53284	-8.457	0.12378	-13.87															2.96442	-0.2956	3.56245	-0.2956			0.04175	-1.87285			--
																	0.53386	-8.457	0.124	-13.835															2.77365	-0.2966	3.42309	-0.2966			0.04183	-1.87185			--
																	0.53488	-8.462	0.12422	-13.83															2.68165	-0.2976	3.57057	-0.2976			0.04191	-1.87285			--
																	0.5359	-8.443	0.12444	-13.855															2.93872	-0.2986	3.33109	-0.2986			0.04199	-1.87985			--
																	0.53693	-8.429	0.12467	-13.86															3.06455	-0.2996	3.18632	-0.2996			0.04207	-1.88285			--
																	0.53795	-8.436	0.12489	-13.845															2.94278	-0.3006	3.21338	-0.3006			0.04215	-1.88285			--
																	0.53897	-8.445	0.12511	-13.84															2.706	-0.3016	3.4745	-0.3016			0.04223	-1.88285			--
																	0.53999	-8.442	0.12533	-13.855															2.76147	-0.3026	3.71128	-0.3026			0.04231	-1.88285			--
																	0.54102	-8.455	0.12556	-13.87															3.14978	-0.3036	3.63822	-0.3036			0.04239	-1.87985			--
																	0.54204	-8.445	0.12578	-13.82															3.25261	-0.3046	3.95888	-0.3046			0.04247	-1.87485			--
																	0.54306	-8.437	0.126	-13.845															3.15249	-0.3056	3.93452	-0.3056			0.04255	-1.87185			--
																	0.54409	-8.46	0.12622	-13.855															2.94683	-0.3066	3.5638	-0.3066			0.04263	-1.86985			--
																	0.54511	-8.437	0.12644	-13.855															3.04696	-0.3076	3.59222	-0.3076			0.04271	-1.87185			--
																	0.54613	-8.423	0.12667	-13.825															3.31214	-0.3086	3.83711	-0.3086			0.0428	-1.87985			--
																	0.54715	-8.459	0.12689	-13.82															3.39197	-0.3096	4.00759	-0.3096			0.04288	-1.88285			--
																	0.54818	-8.473	0.12711	-13.86															3.33515	-0.3106	4.29172	-0.3106			0.04296	-1.88285			--
																	0.5492	-8.437	0.12733	-13.86															3.07266	-0.3116	4.2146	-0.3116			0.04304	-1.88285			--
																	0.55022	-8.457	0.12756	-13.815															3.04019	-0.3126	3.74375	-0.3126			0.04312	-1.88285			--
																	0.55124	-8.451	0.12778	-13.83															3.22961	-0.3136	3.75052	-0.3136			0.0432	-1.87985			--
																	0.55227	-8.446	0.128	-13.87															3.19037	-0.3146	3.59627	-0.3146			0.04328	-1.87485			--
																	0.55329	-8.468	0.12822	-13.85															3.05102	-0.3156	3.65986	-0.3156			0.04336	-1.87285			--
																	0.55431	-8.459	0.12844	-13.825															2.94142	-0.3166	3.84658	-0.3166			0.04344	-1.87085			--
																	0.55534	-8.443	0.12867	-13.85															3.02666	-0.3176	3.70045	-0.3176			0.04352	-1.87285			--
																	0.55636	-8.44	0.12889	-13.88															3.2039	-0.3186	3.93994	-0.3186			0.0436	-1.88085			--
																	0.55738	-8.435	0.12911	-13.84															3.29726	-0.3196	4.18077	-0.3196			0.04368	-1.88285			--
																	0.5584	-8.462	0.12933	-13.855															3.06049	-0.3206	3.8087	-0.3206			0.04376	-1.88285			--
																	0.55943	-8.451	0.12956	-13.85															2.94278	-0.3216	3.71398	-0.3216			0.04384	-1.88285			--
																	0.56045	-8.415	0.12978	-13.875															3.02125	-0.3226	3.81275	-0.3226			0.04392	-1.88185			--
																	0.56147	-8.454	0.13	-13.86															3.06455	-0.3236	3.45015	-0.3236			0.044	-1.87985			--
																	0.56249	-8.429	0.13022	-13.82															3.18632	-0.3246	3.34867	-0.3246			0.04408	-1.87585			--
																	0.56352	-8.426	0.13044	-13.845															3.16331	-0.3256	3.59086	-0.3256			0.04416	-1.87385			--
																	0.56454	-8.456	0.13067	-13.87															3.03343	-0.3266	3.67475	-0.3266			0.04424	-1.87285			--
																	0.56556	-8.439	0.13089	-13.835															2.96442	-0.3276	3.9927	-0.3276			0.04432	-1.87385			--
																	0.56659	-8.422	0.13111	-13.81															3.05778	-0.3286	4.15912	-0.3286			0.0444	-1.88185			--
																	0.56761	-8.454	0.13133	-13.86															3.17955	-0.3296	4.15371	-0.3296			0.04448	-1.88385			--
																	0.56863	-8.465	0.13156	-13.87															3.12949	-0.3306	4.04006	-0.3306			0.04456	-1.88385			--
																	0.56965	-8.449	0.13178	-13.84															3.01854	-0.3316	3.92235	-0.3316			0.04464	-1.88385			--
																	0.57068	-8.448	0.132	-13.82															2.95766	-0.3326	4.1483	-0.3326			0.04472	-1.88185			--
																	0.5717	-8.469	0.13222	-13.84															3.03207	-0.3336	3.90341	-0.3336			0.0448	-1.87885			--
																	0.57272	-8.429	0.13244	-13.875															3.13896	-0.3346	3.82764	-0.3346			0.04488	-1.87585			--
																	0.57374	-8.448	0.13267	-13.845															3.09161	-0.3356	3.59357	-0.3356			0.04496	-1.87385			--
																	0.57477	-8.448	0.13289	-13.82															2.99013	-0.3366	3.93588	-0.3366			0.04504	-1.87285			--
																	0.57579	-8.458	0.13311	-13.855															2.94007	-0.3376	4.43919	-0.3376			0.04512	-1.87485			--
																	0.57681	-8.452	0.13333	-13.85															3.04696	-0.3386	4.39454	-0.3386			0.0452	-1.88185			--
																	0.57784	-8.48	0.13356	-13.82															3.1782	-0.3396	3.84252	-0.3396			0.04528	-1.88385			--
																	0.57886	-8.446	0.13378	-13.825															3.05507	-0.3406	3.65175	-0.3406			0.04536	-1.88385			--
																	0.57988	-8.458	0.134	-13.86															2.90624	-0.3416	4.082	-0.3416			0.04544	-1.88385			--
																	0.5809	-8.47	0.13422	-13.88															2.83048	-0.3426	4.42837	-0.3426			0.04552	-1.88085			--
																	0.58193	-8.435	0.13444	-13.825															2.96984	-0.3436	4.41349	-0.3436			0.0456	-1.87785			--
																	0.58295	-8.445	0.13467	-13.83															3.03884	-0.3446	4.52173	-0.3446			0.04568	-1.87485			--
																	0.58397	-8.471	0.13489	-13.855															2.92383	-0.3456	4.69491	-0.3456			0.04576	-1.87285			--
																	0.58499	-8.457	0.13511	-13.85															2.79936	-0.3466	4.5569	-0.3466			0.04584	-1.87085			--
																	0.58602	-8.461	0.13533	-13.85															2.87513	-0.3476	4.38372	-0.3476			0.04592	-1.87385			--
																	0.58704	-8.463	0.13556	-13.83															3.07266	-0.3486	3.97376	-0.3486			0.046	-1.88185			--
																	0.58806	-8.461	0.13578	-13.85															3.08078	-0.3496	3.71669	-0.3496			0.04608	-1.88285			--
																	0.58909	-8.446	0.136	-13.855															2.88054	-0.3506	4.05494	-0.3506			0.04616	-1.88285			--
																	0.59011	-8.443	0.13622	-13.825															2.68435	-0.3516	4.25654	-0.3516			0.04624	-1.88285			--
																	0.59113	-8.453	0.13644	-13.83															2.82371	-0.3526	4.35666	-0.3526			0.04632	-1.88085			--
																	0.59215	-8.447	0.13667	-13.855															3.04966	-0.3536	4.56638	-0.3536			0.0464	-1.87685			--
																	0.59318	-8.453	0.13689	-13.84															3.12949	-0.3546	4.17671	-0.3546			0.04648	-1.87285			--
																	0.5942	-8.434	0.13711	-13.85															3.0456	-0.3556	4.06171	-0.3556			0.04656	-1.87085			--
																	0.59522	-8.52	0.13733	-13.84															2.81965	-0.3566	4.37019	-0.3566			0.04664	-1.86985			--
																	0.59624	-8.469	0.13756	-13.86															2.89271	-0.3576	4.09688	-0.3576			0.04672	-1.87385			--
																	0.59727	-8.446	0.13778	-13.84															3.06319	-0.3586	3.73699	-0.3586			0.0468	-1.88085			--
																	0.59829	-8.442	0.138	-13.815															3.03478	-0.3596	3.65716	-0.3596			0.04688	-1.88285			--
																	0.59931	-8.465	0.13822	-13.84															2.98878	-0.3606	4.19295	-0.3606			0.04696	-1.88285			--
																	0.60033	-8.437	0.13844	-13.86															2.80342	-0.3616	4.70032	-0.3616			0.04704	-1.88285			--
																	0.60136	-8.421	0.13867	-13.84															2.97119	-0.3626	5.01557	-0.3626			0.04712	-1.88085			--
																	0.60238	-8.442	0.13889	-13.825															3.1809	-0.3636	5.10893	-0.3636			0.0472	-1.87685			--
																	0.6034	-8.446	0.13911	-13.86															3.15249	-0.3646	4.84645	-0.3646			0.04728	-1.87285			--
																	0.60443	-8.446	0.13933	-13.865															3.03749	-0.3656	4.69356	-0.3656			0.04736	-1.87185			--
																	0.60545	-8.438	0.13956	-13.835															2.80612	-0.3666	4.29578	-0.3666			0.04744	-1.87085			--
																	0.60647	-8.458	0.13978	-13.82															2.93195	-0.3676	3.8777	-0.3676			0.04752	-1.87485			--
																	0.60749	-8.445	0.14	-13.86															3.08484	-0.3686	3.95888	-0.3686			0.0476	-1.88085			--
																	0.60852	-8.434	0.14022	-13.865															3.16602	-0.3696	4.17942	-0.3696			0.04768	-1.88285			--
																	0.60954	-8.456	0.14044	-13.845															3.08213	-0.3706	4.67056	-0.3706			0.04776	-1.88285			--
																	0.61056	-8.427	0.14067	-13.83															2.96578	-0.3716	5.07916	-0.3716			0.04784	-1.88285			--
																	0.61158	-8.425	0.14089	-13.845															3.00772	-0.3726	5.42012	-0.3726			0.04792	-1.88185			--
																	0.61261	-8.443	0.14111	-13.85															3.22014	-0.3736	5.56624	-0.3736			0.048	-1.87785			--
																	0.61363	-8.481	0.14133	-13.82															3.26614	-0.3746	5.26317	-0.3746			0.04808	-1.87385			--
																	0.61465	-8.433	0.14156	-13.815															3.10378	-0.3756	5.20364	-0.3756			0.04816	-1.87285			--
																	0.61568	-8.476	0.14178	-13.865															3.0226	-0.3766	5.33894	-0.3766			0.04824	-1.87185			--
																	0.6167	-8.41	0.142	-13.865															3.01313	-0.3776	5.32135	-0.3776			0.04832	-1.87585			--
																	0.61772	-8.441	0.14222	-13.825															3.15114	-0.3786	5.24017	-0.3786			0.0484	-1.88185			--
																	0.61874	-8.418	0.14244	-13.82															3.29456	-0.3796	5.08457	-0.3796			0.04849	-1.88285			--
																	0.61977	-8.43	0.14267	-13.87															3.20661	-0.3806	5.21717	-0.3806			0.04857	-1.88285			--
																	0.62079	-8.454	0.14289	-13.86															3.04154	-0.3816	5.31864	-0.3816			0.04865	-1.88285			--
																	0.62181	-8.446	0.14311	-13.82															2.9536	-0.3826	5.343	-0.3826			0.04873	-1.88185			--
																	0.62283	-8.45	0.14333	-13.815															3.04425	-0.3836	5.21717	-0.3836			0.04881	-1.87885			--
																	0.62386	-8.44	0.14356	-13.84															3.1322	-0.3846	5.12652	-0.3846			0.04889	-1.87485			--
																	0.62488	-8.446	0.14378	-13.84															3.09837	-0.3856	5.18334	-0.3856			0.04897	-1.87285			--
																	0.6259	-8.444	0.144	-13.81															2.99554	-0.3866	5.22258	-0.3866			0.04905	-1.87185			--
																	0.62693	-8.463	0.14422	-13.83															2.93872	-0.3876	5.30917	-0.3876			0.04913	-1.87585			--
																	0.62795	-8.462	0.14444	-13.875															3.0429	-0.3886	5.28076	-0.3886			0.04921	-1.88285			--
																	0.62897	-8.452	0.14467	-13.845															3.04966	-0.3896	5.17658	-0.3896			0.04929	-1.88285			--
																	0.62999	-8.474	0.14489	-13.8															2.94954	-0.3906	5.19417	-0.3906			0.04937	-1.88285			--
																	0.63102	-8.472	0.14511	-13.84															2.85077	-0.3916	5.26723	-0.3916			0.04945	-1.88285			--
																	0.63204	-8.441	0.14533	-13.85															2.85483	-0.3926	5.21852	-0.3926			0.04953	-1.88185			--
																	0.63306	-8.426	0.14556	-13.825															3.00095	-0.3936	5.21311	-0.3936			0.04961	-1.87785			--
																	0.63408	-8.446	0.14578	-13.81															3.04154	-0.3946	5.23882	-0.3946			0.04969	-1.87485			--
																	0.63511	-8.46	0.146	-13.855															2.94548	-0.3956	5.33623	-0.3956			0.04977	-1.87185			--
																	0.63613	-8.457	0.14622	-13.84															2.78312	-0.3966	5.3687	-0.3966			0.04985	-1.87085			--
																	0.63715	-8.431	0.14644	-13.825															2.94683	-0.3976	5.36329	-0.3976			0.04993	-1.87585			--
																	0.63818	-8.447	0.14667	-13.825															3.1322	-0.3986	5.412	-0.3986			0.05001	-1.88285			--
																	0.6392	-8.457	0.14689	-13.84															3.0659	-0.3996	5.49995	-0.3996			0.05009	-1.88285			--
																	0.64048	-8.458	0.14711	-13.845															2.80342	-0.4006	5.51347	-0.4006			0.05017	-1.88285			--
																	0.64112	-8.453	0.14733	-13.83															2.65594	-0.4016	5.48371	-0.4016			0.05025	-1.88285			--
																	0.64239	-8.493	0.14756	-13.82															2.88595	-0.4026	5.45394	-0.4026			0.05033	-1.88185			--
																	0.64303	-8.479	0.14778	-13.845															3.04831	-0.4036	5.44988	-0.4036			0.05041	-1.87685			--
																	0.64431	-8.473	0.148	-13.855															3.08213	-0.4046	5.50806	-0.4046			0.05049	-1.87385			--
																	0.64559	-8.468	0.14822	-13.83															2.86701	-0.4056	5.57165	-0.4056			0.05057	-1.87185			--
																	0.64623	-8.438	0.14844	-13.835															2.7493	-0.4066	5.57977	-0.4066			0.05065	-1.87085			--
																	0.64751	-8.435	0.14867	-13.835															2.98607	-0.4076	5.66772	-0.4076			0.05073	-1.87685			--
																	0.64815	-8.469	0.14889	-13.84															3.15114	-0.4086	5.75296	-0.4086			0.05081	-1.88185			--
																	0.64943	-8.469	0.14911	-13.825															3.12678	-0.4096	5.71642	-0.4096			0.05089	-1.88285			--
																	0.6507	-8.439	0.14933	-13.835															2.91301	-0.4106	5.70425	-0.4106			0.05097	-1.88285			--
																	0.65134	-8.416	0.14956	-13.855															2.7953	-0.4116	5.72454	-0.4116			0.05105	-1.88185			--
																	0.65262	-8.441	0.14978	-13.86															2.98066	-0.4126	5.7489	-0.4126			0.05113	-1.87985			--
																	0.65326	-8.429	0.15	-13.82															3.14708	-0.4136	5.79625	-0.4136			0.05121	-1.87585			--
																	0.65454	-8.482	0.15022	-13.825															3.17955	-0.4146	5.83143	-0.4146			0.05129	-1.87285			--
																	0.65582	-8.451	0.15044	-13.84															3.02937	-0.4156	5.92614	-0.4156			0.05137	-1.87185			--
																	0.65646	-8.454	0.15067	-13.845															2.93601	-0.4166	5.97485	-0.4166			0.05145	-1.87085			--
																	0.65773	-8.431	0.15089	-13.815															3.08213	-0.4176	5.89502	-0.4176			0.05153	-1.87785			--
																	0.65837	-8.463	0.15111	-13.825															3.20932	-0.4186	5.90043	-0.4186			0.05161	-1.88185			--
																	0.65965	-8.423	0.15133	-13.86															3.17955	-0.4196	5.94779	-0.4196			0.05169	-1.88185			--
																	0.66093	-8.462	0.15156	-13.83															3.00095	-0.4206	6.02897	-0.4206			0.05177	-1.88285			--
																	0.66157	-8.447	0.15178	-13.81															2.93466	-0.4216	6.07226	-0.4216			0.05185	-1.88185			--
																	0.66285	-8.461	0.152	-13.82															3.07537	-0.4226	6.09527	-0.4226			0.05193	-1.87885			--
																	0.66349	-8.443	0.15222	-13.845															3.21067	-0.4236	6.10474	-0.4236			0.05201	-1.87385			--
																	0.66477	-8.472	0.15244	-13.84															3.26208	-0.4246	6.14127	-0.4246			0.05209	-1.87185			--
																	0.66604	-8.467	0.15267	-13.81															3.15114	-0.4256	6.23462	-0.4256			0.05217	-1.87285			--
																	0.66668	-8.479	0.15289	-13.815															3.06049	-0.4266	6.4254	-0.4266			0.05225	-1.87185			--
																	0.66796	-8.432	0.15311	-13.84															3.0659	-0.4276	6.42269	-0.4276			0.05233	-1.87785			--
																	0.6686	-8.446	0.15333	-13.835															3.15926	-0.4286	6.34963	-0.4286			0.05241	-1.88185			--
																	0.66988	-8.459	0.15356	-13.835															3.24855	-0.4296	6.37128	-0.4296			0.05249	-1.88285			--
																	0.67116	-8.42	0.15378	-13.84															3.15249	-0.4306	6.47546	-0.4306			0.05257	-1.88285			--
																	0.6718	-8.437	0.154	-13.865															3.02801	-0.4316	6.49305	-0.4316			0.05265	-1.88185			--
																	0.67308	-8.426	0.15422	-13.83															3.0456	-0.4326	6.50793	-0.4326			0.05273	-1.87885			--
																	0.67371	-8.438	0.15444	-13.81															3.16331	-0.4336	6.50658	-0.4336			0.05281	-1.87485			--
																	0.67499	-8.428	0.15467	-13.825															3.22691	-0.4346	6.49981	-0.4346			0.05289	-1.87185			--
																	0.67627	-8.414	0.15489	-13.855															3.11731	-0.4356	6.63511	-0.4356			0.05297	-1.87085			--
																	0.67691	-8.49	0.15511	-13.805															3.02801	-0.4366	6.67435	-0.4366			0.05305	-1.87185			--
																	0.67819	-8.457	0.15533	-13.815															3.03072	-0.4376	6.67841	-0.4376			0.05313	-1.87785			--
																	0.67883	-8.472	0.15556	-13.83															3.1579	-0.4386	6.68247	-0.4386			0.05321	-1.88185			--
																	0.68011	-8.467	0.15578	-13.85															3.15114	-0.4396	6.70682	-0.4396			0.05329	-1.88285			--
																	0.68139	-8.452	0.156	-13.82															2.99419	-0.4406	6.80288	-0.4406			0.05337	-1.88285			--
																	0.68202	-8.44	0.15622	-13.805															2.8616	-0.4416	6.85024	-0.4416			0.05345	-1.88185			--
																	0.6833	-8.458	0.15644	-13.83															2.92789	-0.4426	6.9233	-0.4426			0.05353	-1.87885			--
																	0.68394	-8.446	0.15667	-13.855															3.03884	-0.4436	6.93548	-0.4436			0.05361	-1.87585			--
																	0.68522	-8.465	0.15689	-13.805															2.98607	-0.4446	6.98013	-0.4446			0.05369	-1.87285			--
																	0.6865	-8.443	0.15711	-13.825															2.82777	-0.4456	7.07213	-0.4456			0.05377	-1.86985			--
																	0.68714	-8.424	0.15733	-13.835															2.70465	-0.4466	7.12896	-0.4466			0.05385	-1.87085			--
																	0.68842	-8.414	0.15756	-13.83															2.95631	-0.4476	7.14925	-0.4476			0.05393	-1.87785			--
																	0.68906	-8.472	0.15778	-13.8															3.08484	-0.4486	7.17361	-0.4486			0.05401	-1.88285			--
																	0.69033	-8.438	0.158	-13.83															2.99554	-0.4496	7.22908	-0.4496			0.05409	-1.88285			--
																	0.69161	-8.415	0.15822	-13.845															2.75877	-0.4506	7.33191	-0.4506			0.05418	-1.88285			--
																	0.69225	-8.454	0.15844	-13.845															2.75065	-0.4516	7.39144	-0.4516			0.05426	-1.88185			--
																	0.69353	-8.428	0.15867	-13.815															3.02666	-0.4526	7.41444	-0.4526			0.05434	-1.87885			--
																	0.69417	-8.428	0.15889	-13.825															3.11731	-0.4536	7.44015	-0.4536			0.05442	-1.87585			--
																	0.69545	-8.434	0.15911	-13.835															3.05237	-0.4546	7.53892	-0.4546			0.0545	-1.87385			--
																	0.69673	-8.449	0.15933	-13.83															2.83454	-0.4556	7.91911	-0.4556			0.05458	-1.87085			--
																	0.69737	-8.437	0.15956	-13.795															2.79124	-0.4566	7.87852	-0.4566			0.05466	-1.87085			--
																	0.69864	-8.417	0.15978	-13.815															3.04154	-0.4576	7.74863	-0.4576			0.05474	-1.87885			--
																	0.69928	-8.447	0.16	-13.855															3.19849	-0.4586	7.6661	-0.4586			0.05482	-1.88285			--
																	0.70056	-8.443	0.16022	-13.835															3.12137	-0.4596	7.66339	-0.4596			0.0549	-1.88285			--
																	0.70184	-8.436	0.16044	-13.8															2.93466	-0.4606	7.73375	-0.4606			0.05498	-1.88285			--
																	0.70248	-8.438	0.16067	-13.82															2.85483	-0.4616	7.7351	-0.4616			0.05506	-1.88285			--
																	0.70376	-8.441	0.16089	-13.845															3.05643	-0.4626	7.7324	-0.4626			0.05514	-1.87985			--
																	0.7044	-8.474	0.16111	-13.83															3.21608	-0.4636	7.92046	-0.4636			0.05522	-1.87585			--
																	0.70567	-8.428	0.16133	-13.805															3.12002	-0.4646	8.08959	-0.4646			0.0553	-1.87385			--
																	0.70695	-8.446	0.16156	-13.84															2.91572	-0.4656	8.21136	-0.4656			0.05538	-1.87185			--
																	0.70759	-8.453	0.16178	-13.85															2.86701	-0.4666	8.31824	-0.4666			0.05546	-1.87285			--
																	0.70887	-8.433	0.162	-13.815															3.03749	-0.4676	8.87433	-0.4676			0.05554	-1.87985			--
																	0.70951	-8.439	0.16222	-13.805															3.22014	-0.4686	9.48588	-0.4686			0.05562	-1.88285			--
																	0.71079	-8.442	0.16244	-13.83															3.20526	-0.4696	8.85539	-0.4696			0.0557	-1.88285			--
																	0.71207	-8.417	0.16267	-13.85															3.05237	-0.4706	9.01233	-0.4706			0.05578	-1.88285			--
																	0.71271	-8.442	0.16289	-13.83															2.97119	-0.4716	8.83509	-0.4716			0.05586	-1.88185			--
																	0.71398	-8.426	0.16311	-13.825															3.10108	-0.4726	8.00435	-0.4726			0.05594	-1.87985			--
																	0.71462	-8.452	0.16333	-13.825															3.27561	-0.4736	7.44691	-0.4736			0.05602	-1.87485			--
																	0.7159	-8.432	0.16356	-13.83															3.26208	-0.4746	7.75134	-0.4746			0.0561	-1.87285			--
																	0.71718	-8.456	0.16378	-13.83															3.12408	-0.4756	8.04494	-0.4756			0.05618	-1.87285			--
																	0.71782	-8.439	0.164	-13.795															3.0429	-0.4766	8.7052	-0.4766			0.05626	-1.87285			--
																	0.7191	-8.439	0.16422	-13.815															3.09972	-0.4776	8.97851	-0.4776			0.05634	-1.87985			--
																	0.71974	-8.433	0.16444	-13.84															3.27426	-0.4786	8.96904	-0.4786			0.05642	-1.88285			--
																	0.72102	-8.446	0.16467	-13.83															3.26885	-0.4796	9.19905	-0.4796			0.0565	-1.88285			--
																	0.72229	-8.443	0.16489	-13.805															3.13761	-0.4806	9.96079	-0.4806			0.05658	-1.88285			--
																	0.72293	-8.424	0.16511	-13.83															3.0429	-0.4816	9.79707	-0.4816			0.05666	-1.88185			--
																	0.72421	-8.433	0.16533	-13.83															3.08484	-0.4826	9.75378	-0.4826			0.05674	-1.87885			--
																	0.72485	-8.462	0.16556	-13.81															3.22826	-0.4836	9.52783	-0.4836			0.05682	-1.87385			--
																	0.72613	-8.437	0.16578	-13.805															3.22014	-0.4846	8.2073	-0.4846			0.0569	-1.87085			--
																	0.72741	-8.492	0.166	-13.805															3.15114	-0.4856	8.14912	-0.4856			0.05698	-1.87085			--
																	0.72805	-8.464	0.16622	-13.83															3.07266	-0.4866	9.04886	-0.4866			0.05706	-1.87285			--
																	0.72933	-8.441	0.16644	-13.83															3.08213	-0.4876	10.115	-0.4876			0.05714	-1.87985			--
																	0.72996	-8.441	0.16667	-13.8															3.22555	-0.4886	10.4803	-0.4886			0.05722	-1.88185			--
																	0.73124	-8.457	0.16689	-13.81															3.14978	-0.4896	10.3383	-0.4896			0.0573	-1.88185			--
																	0.73252	-8.478	0.16711	-13.835															2.98607	-0.4906	9.68883	-0.4906			0.05738	-1.88285			--
																	0.73316	-8.48	0.16733	-13.805															2.89542	-0.4916	9.23558	-0.4916			0.05746	-1.88185			--
																	0.73444	-8.458	0.16756	-13.8															2.97525	-0.4926	9.90937	-0.4926			0.05754	-1.87785			--
																	0.73508	-8.432	0.16778	-13.845															3.07131	-0.4936	10.0799	-0.4936			0.05762	-1.87285			--
																	0.73636	-8.419	0.168	-13.825															3.01448	-0.4946	10.0433	-0.4946			0.0577	-1.87085			--
																	0.73763	-8.435	0.16822	-13.8															2.80748	-0.4956	10.2314	-0.4956			0.05778	-1.86985			--
																	0.73827	-8.438	0.16844	-13.82															2.76959	-0.4966	10.4587	-0.4966			0.05786	-1.87185			--
																	0.73955	-8.44	0.16867	-13.83															3.04831	-0.4976	10.4573	-0.4976			0.05794	-1.87985			--
																	0.74019	-8.45	0.16889	-13.81															3.11731	-0.4986	10.6711	-0.4986			0.05802	-1.88285			--
																	0.74147	-8.451	0.16911	-13.795															2.99284	-0.4996	10.9728	-0.4996			0.0581	-1.88185			--
																	0.74275	-8.455	0.16933	-13.825															2.83318	-0.5006	11.8496	-0.5006			0.05818	-1.88185			--
																	0.74339	-8.432	0.16956	-13.835															2.93872	-0.5016	11.9781	-0.5016			0.05826	-1.88085			--
																	0.74467	-8.436	0.16978	-13.805															3.17143	-0.5026	11.1176	-0.5026			0.05834	-1.87785			--
																	0.74531	-8.444	0.17	-13.795															3.20932	-0.5036	9.00827	-0.5036			0.05842	-1.87485			--
																	0.74658	-8.447	0.17022	-13.805															3.06184	-0.5046	8.23977	-0.5046			0.0585	-1.87185			--
																	0.74786	-8.454	0.17044	-13.835															2.82912	-0.5056	8.5699	-0.5056			0.05858	-1.86985			--
																	0.7485	-8.43	0.17067	-13.8															2.89542	-0.5066	8.81209	-0.5066			0.05866	-1.87285			--
																	0.74978	-8.435	0.17089	-13.805															3.21473	-0.5076	9.18822	-0.5076			0.05874	-1.87985			--
																	0.75042	-8.45	0.17111	-13.815															3.23502	-0.5086	9.66448	-0.5086			0.05882	-1.88185			--
																	0.7517	-8.432	0.17133	-13.835															3.12543	-0.5096	8.67002	-0.5096			0.0589	-1.88185			--
																	0.75298	-8.446	0.17156	-13.795															2.90219	-0.5106	8.27901	-0.5106			0.05898	-1.88185			--
																	0.75361	-8.481	0.17178	-13.795															2.90354	-0.5116	8.66732	-0.5116			0.05906	-1.87985			--
																	0.75489	-8.462	0.172	-13.835															3.22285	-0.5126	9.96214	-0.5126			0.05914	-1.87785			--
																	0.75553	-8.454	0.17222	-13.845															3.28914	-0.5136	11.3151	-0.5136			0.05922	-1.87485			--
																	0.75681	-8.464	0.17244	-13.79															3.25126	-0.5146	11.9402	-0.5146			0.0593	-1.87385			--
																	0.75809	-8.485	0.17267	-13.805															2.9969	-0.5156	12.4719	-0.5156			0.05938	-1.87085			--
																	0.75873	-8.498	0.17289	-13.83															2.95901	-0.5166	12.545	-0.5166			0.05946	-1.87385			--
																	0.76001	-8.497	0.17311	-13.85															3.16873	-0.5176	11.6372	-0.5176			0.05954	-1.88185			--
																	0.76065	-8.473	0.17333	-13.805															3.33244	-0.5186	9.47641	-0.5186			0.05962	-1.88285			--
																	0.76192	-8.46	0.17356	-13.805															3.22691	-0.5196	8.62132	-0.5196			0.0597	-1.88185			--
																	0.7632	-8.47	0.17378	-13.83															3.0659	-0.5206	9.34517	-0.5206			0.05978	-1.88185			--
																	0.76384	-8.445	0.174	-13.84															3.03072	-0.5216	10.5777	-0.5216			0.05987	-1.87985			--
																	0.76512	-8.48	0.17422	-13.815															3.21473	-0.5226	11.3801	-0.5226			0.05995	-1.87685			--
																	0.76576	-8.469	0.17444	-13.815															3.37574	-0.5236	10.5669	-0.5236			0.06003	-1.87485			--
																	0.76704	-8.477	0.17467	-13.81															3.32162	-0.5246	10.1056	-0.5246			0.06011	-1.87385			--
																	0.76832	-8.461	0.17489	-13.83															3.19173	-0.5256	10.2557	-0.5256			0.06019	-1.87185			--
																	0.76896	-8.459	0.17511	-13.825															3.12814	-0.5266	10.9106	-0.5266			0.06027	-1.87385			--
																	0.77023	-8.458	0.17533	-13.81															3.26208	-0.5276	10.23	-0.5276			0.06035	-1.88185			--
																	0.77087	-8.445	0.17556	-13.815															3.4718	-0.5286	9.11516	-0.5286			0.06043	-1.88285			--
																	0.77215	-8.463	0.17578	-13.835															3.32026	-0.5296	9.55759	-0.5296			0.06051	-1.88185			--
																	0.77343	-8.475	0.176	-13.795															3.22555	-0.5306	11.5844	-0.5306			0.06059	-1.88185			--
																	0.77407	-8.48	0.17622	-13.805															3.12408	-0.5316	12.3231	-0.5316			0.06067	-1.87985			--
																	0.77535	-8.471	0.17644	-13.825															3.16467	-0.5326	12.5261	-0.5326			0.06075	-1.87585			--
																	0.77599	-8.457	0.17667	-13.825															3.37709	-0.5336	11.6047	-0.5336			0.06083	-1.87285			--
																	0.77726	-8.456	0.17689	-13.8															3.30944	-0.5346	10.824	-0.5346			0.06091	-1.87085			--
																	0.77854	-8.452	0.17711	-13.8															3.1349	-0.5356	10.2896	-0.5356			0.06099	-1.87085			--
																	0.77918	-8.438	0.17733	-13.825															3.07537	-0.5366	10.1516	-0.5366			0.06107	-1.87385			--
																	0.78046	-8.466	0.17756	-13.835															3.15655	-0.5376	9.92426	-0.5376			0.06115	-1.88085			--
																	0.7811	-8.457	0.17778	-13.79															3.26614	-0.5386	10.9634	-0.5386			0.06123	-1.88185			--
																	0.78238	-8.462	0.178	-13.815															3.16737	-0.5396	12.656	-0.5396			0.06131	-1.88285			--
																	0.78366	-8.466	0.17822	-13.82															3.01178	-0.5406	13.8953	-0.5406			0.06139	-1.88185			--
																	0.7843	-8.464	0.17844	-13.82															2.91977	-0.5416	13.2405	-0.5416			0.06147	-1.87985			--
																	0.78557	-8.462	0.17867	-13.8															3.11596	-0.5426	12.4774	-0.5426			0.06155	-1.87585			--
																	0.78621	-8.458	0.17889	-13.815															3.20526	-0.5436	13.3095	-0.5436			0.06163	-1.87185			--
																	0.78749	-8.442	0.17911	-13.815															3.12137	-0.5446	13.8277	-0.5446			0.06171	-1.86985			--
																	0.78877	-8.447	0.17933	-13.81															2.9306	-0.5456	13.001	-0.5456			0.06179	-1.86885			--
																	0.78941	-8.454	0.17956	-13.8															3.05643	-0.5466	12.8278	-0.5466			0.06187	-1.87385			--
																	0.79069	-8.451	0.17978	-13.795															3.23096	-0.5476	11.579	-0.5476			0.06195	-1.88085			--
																	0.79133	-8.424	0.18	-13.835															3.15384	-0.5486	11.284	-0.5486			0.06203	-1.88185			--
																	0.79261	-8.415	0.18022	-13.81															2.97931	-0.5496	11.0743	-0.5496			0.06211	-1.88185			--
																	0.79388	-8.446	0.18044	-13.78															2.85618	-0.5506	10.958	-0.5506			0.06219	-1.88185			--
																	0.79452	-8.461	0.18067	-13.805															3.17549	-0.5516	12.0268	-0.5516			0.06227	-1.88085			--
																	0.7958	-8.433	0.18089	-13.825															3.61522	-0.5526	11.3841	-0.5526			0.06235	-1.87585			--
																	0.79644	-8.446	0.18111	-13.795															3.72616	-0.5536	10.6454	-0.5536			0.06243	-1.87285			--
																	0.79772	-8.469	0.18133	-13.8															3.49886	-0.5546	11.0094	-0.5546			0.06251	-1.87085			--
																	0.799	-8.462	0.18156	-13.805															3.32432	-0.5556	12.3894	-0.5556			0.06259	-1.86985			--
																	0.79964	-8.462	0.18178	-13.825															3.57869	-0.5566	12.3488	-0.5566			0.06267	-1.87485			--
																	0.80092	-8.448	0.182	-13.805															3.84387	-0.5576	11.4071	-0.5576			0.06275	-1.88085			--
																	0.80155	-8.461	0.18222	-13.795															3.76946	-0.5586	12.7344	-0.5586			0.06283	-1.88185			--
																	0.80283	-8.451	0.18244	-13.81															3.52592	-0.5596	12.8494	-0.5596			0.06291	-1.88185			--
																	0.80411	-8.451	0.18267	-13.84															3.42038	-0.5606	12.0349	-0.5606			0.06299	-1.88185			--
																	0.80475	-8.474	0.18289	-13.8															3.38927	-0.5616	12.1702	-0.5616			0.06307	-1.88085			--
																	0.80603	-8.47	0.18311	-13.795															3.56921	-0.5626	10.8903	-0.5626			0.06315	-1.87685			--
																	0.80667	-8.461	0.18333	-13.81															3.52592	-0.5636	12.1689	-0.5636			0.06323	-1.87385			--
																	0.80795	-8.458	0.18356	-13.82															3.39603	-0.5646	14.193	-0.5646			0.06331	-1.87285			--
																	0.80922	-8.458	0.18378	-13.785															3.27291	-0.5656	16.0195	-0.5656			0.06339	-1.87085			--
																	0.80986	-8.454	0.184	-13.78															3.37574	-0.5666	15.5189	-0.5666			0.06347	-1.87585			--
																	0.81114	-8.456	0.18422	-13.815															3.54621	-0.5676	13.8277	-0.5676			0.06355	-1.88185			--
																	0.81178	-8.457	0.18444	-13.825															3.51104	-0.5686	12.5531	-0.5686			0.06363	-1.88185			--
																	0.81306	-8.463	0.18467	-13.79															3.32026	-0.5696	12.5531	-0.5696			0.06371	-1.88185			--
																	0.81434	-8.46	0.18489	-13.8															3.35815	-0.5706	12.7818	-0.5706			0.06379	-1.88185			--
																	0.81498	-8.442	0.18511	-13.82															3.38656	-0.5716	13.0389	-0.5716			0.06387	-1.88085			--
																	0.81626	-8.449	0.18533	-13.8															3.60439	-0.5726	12.6749	-0.5726			0.06395	-1.87685			--
																	0.8169	-8.455	0.18556	-13.78															3.61657	-0.5736	12.7561	-0.5736			0.06403	-1.87385			--
																	0.81817	-8.429	0.18578	-13.79															3.35815	-0.5746	13.1038	-0.5746			0.06411	-1.87285			--
																	0.81945	-8.426	0.186	-13.81															3.24044	-0.5756	14.0441	-0.5756			0.06419	-1.87185			--
																	0.82009	-8.45	0.18622	-13.8															3.28914	-0.5766	12.9861	-0.5766			0.06427	-1.87685			--
																	0.82137	-8.424	0.18644	-13.795															3.42174	-0.5776	13.3487	-0.5776			0.06435	-1.88185			--
																	0.82201	-8.457	0.18667	-13.79															3.4948	-0.5786	12.7277	-0.5786			0.06443	-1.88185			--
																	0.82329	-8.453	0.18689	-13.825															3.48803	-0.5796	13.8412	-0.5796			0.06451	-1.88185			--
																	0.82457	-8.459	0.18711	-13.805															3.42309	-0.5806	13.2973	-0.5806			0.06459	-1.88185			--
																	0.8252	-8.463	0.18733	-13.805															3.3392	-0.5816	12.821	-0.5816			0.06467	-1.88085			--
																	0.82648	-8.453	0.18756	-13.795															3.44203	-0.5826	14.3418	-0.5826			0.06475	-1.87685			--
																	0.82712	-8.447	0.18778	-13.825															3.48939	-0.5836	13.9765	-0.5836			0.06483	-1.87385			--
																	0.8284	-8.456	0.188	-13.815															3.39332	-0.5846	14.5312	-0.5846			0.06491	-1.87185			--
																	0.82968	-8.449	0.18822	-13.8															3.34597	-0.5856	15.3701	-0.5856			0.06499	-1.86985			--
																	0.83032	-8.462	0.18844	-13.8															3.32297	-0.5866	14.1253	-0.5866			0.06507	-1.87685			--
																	0.8316	-8.433	0.18867	-13.805															3.43121	-0.5876	14.9101	-0.5876			0.06515	-1.88185			--
																	0.83224	-8.444	0.18889	-13.805															3.46503	-0.5886	13.9494	-0.5886			0.06523	-1.88185			--
																	0.83351	-8.47	0.18911	-13.775															3.33785	-0.5896	12.6424	-0.5896			0.06531	-1.88185			--
																	0.83479	-8.47	0.18933	-13.815															3.19849	-0.5906	13.963	-0.5906			0.06539	-1.88185			--
																	0.83543	-8.46	0.18956	-13.825															3.21879	-0.5916	15.7219	-0.5916			0.06547	-1.87985			--
																	0.83671	-8.468	0.18978	-13.8															3.35679	-0.5926	16.4119	-0.5926			0.06556	-1.87485			--
																	0.83735	-8.483	0.19	-13.765															3.37168	-0.5936	16.3984	-0.5936			0.06564	-1.87185			--
																	0.83863	-8.464	0.19022	-13.805															3.23096	-0.5946	15.7219	-0.5946			0.06572	-1.86985			--
																	0.83991	-8.474	0.19044	-13.825															3.11867	-0.5956	16.6554	-0.5956			0.0658	-1.86885			--
																	0.84055	-8.453	0.19067	-13.795															3.24314	-0.5966	17.7784	-0.5966			0.06588	-1.87585			--
																	0.84182	-8.445	0.19089	-13.79															3.36626	-0.5976	17.5214	-0.5976			0.06596	-1.88185			--
																	0.84246	-8.469	0.19111	-13.8															3.32838	-0.5986	17.5755	-0.5986			0.06604	-1.88185			--
																	0.84374	-8.472	0.19133	-13.82															3.08755	-0.5996	18.1573	-0.5996			0.06612	-1.88185			--
																	0.84502	-8.467	0.19156	-13.795															3.08078	-0.6006	19.3885	-0.6006			0.0662	-1.88185			--
																	0.84566	-8.451	0.19178	-13.805															3.4285	-0.6016	20.5927	-0.6016			0.06628	-1.87885			--
																	0.84694	-8.463	0.192	-13.795															3.58545	-0.6026	21.8645	-0.6026			0.06636	-1.87385			--
																	0.84758	-8.419	0.19222	-13.815															3.45692	-0.6036	22.338	-0.6036			0.06644	-1.87085			--
																	0.84886	-8.444	0.19244	-13.78															3.13761	-0.6046	22.0539	-0.6046			0.06652	-1.86985			--
																	0.85013	-8.456	0.19267	-13.78															3.07266	-0.6056	21.8915	-0.6056			0.0666	-1.86985			--
																	0.85077	-8.446	0.19289	-13.8															3.34732	-0.6066	22.1892	-0.6066			0.06668	-1.87685			--
																	0.85205	-8.456	0.19311	-13.81															3.53133	-0.6076	22.9469	-0.6076			0.06676	-1.88085			--
																	0.85269	-8.447	0.19333	-13.8															3.57057	-0.6086	24.6787	-0.6086			0.06684	-1.88185			--
																	0.85397	-8.457	0.19356	-13.78															3.36221	-0.6096	24.6652	-0.6096			0.06692	-1.88185			--
																	0.85525	-8.465	0.19378	-13.79															3.22014	-0.6106	23.664	-0.6106			0.067	-1.88085			--
																	0.85589	-8.455	0.194	-13.795															3.37709	-0.6116	22.9875	-0.6116			0.06708	-1.87785			--
																	0.85716	-8.449	0.19422	-13.775															3.58004	-0.6126	22.1621	-0.6126			0.06716	-1.87385			--
																	0.8578	-8.462	0.19444	-13.795															3.60845	-0.6136	20.7144	-0.6136			0.06724	-1.87185			--
																	0.85908	-8.478	0.19467	-13.805															3.3825	-0.6146	20.525	-0.6146			0.06732	-1.87185			--
																	0.86036	-8.478	0.19489	-13.785															3.24585	-0.6156	22.3786	-0.6156			0.0674	-1.87085			--
																	0.861	-8.493	0.19511	-13.78															3.44609	-0.6166	23.2175	-0.6166			0.06748	-1.87785			--
																	0.86228	-8.474	0.19533	-13.77															3.60439	-0.6176	23.0145	-0.6176			0.06756	-1.88185			--
																	0.86292	-8.474	0.19556	-13.8															3.61792	-0.6186	23.4204	-0.6186			0.06764	-1.88185			--
																	0.8642	-8.47	0.19578	-13.795															3.50698	-0.6196	23.894	-0.6196			0.06772	-1.88185			--
																	0.86547	-8.463	0.196	-13.79															3.43797	-0.6206	24.1781	-0.6206			0.0678	-1.88085			--
																	0.86611	-8.453	0.19622	-13.795															3.55704	-0.6216	24.8546	-0.6216			0.06788	-1.87785			--
																	0.86739	-8.455	0.19644	-13.81															3.80058	-0.6226	25.0305	-0.6226			0.06796	-1.87485			--
																	0.86803	-8.439	0.19667	-13.78															3.90205	-0.6236	23.921	-0.6236			0.06804	-1.87285			--
																	0.86931	-8.469	0.19689	-13.78															3.73834	-0.6246	23.6234	-0.6246			0.06812	-1.87185			--
																	0.87059	-8.482	0.19711	-13.8															3.58139	-0.6256	23.7857	-0.6256			0.0682	-1.87185			--
																	0.87123	-8.481	0.19733	-13.815															3.49615	-0.6266	24.3946	-0.6266			0.06828	-1.87785			--
																	0.87251	-8.478	0.19756	-13.79															3.63822	-0.6276	24.7193	-0.6276			0.06836	-1.88185			--
																	0.87314	-8.468	0.19778	-13.76															3.57733	-0.6286	24.8952	-0.6286			0.06844	-1.88185			--
																	0.87442	-8.488	0.198	-13.795															3.45962	-0.6296	25.5582	-0.6296			0.06852	-1.88185			--
																	0.8757	-8.465	0.19822	-13.805															3.35138	-0.6306	25.4229	-0.6306			0.0686	-1.88085			--
																	0.87634	-8.474	0.19844	-13.79															3.39197	-0.6316	25.4093	-0.6316			0.06868	-1.87785			--
																	0.87762	-8.455	0.19867	-13.77															3.58545	-0.6326	25.3552	-0.6326			0.06876	-1.87485			--
																	0.87826	-8.449	0.19889	-13.79															3.66798	-0.6336	25.044	-0.6336			0.06884	-1.87285			--
																	0.87954	-8.452	0.19911	-13.82															3.63686	-0.6346	25.2064	-0.6346			0.06892	-1.87085			--
																	0.88082	-8.453	0.19933	-13.765															3.5178	-0.6356	25.4499	-0.6356			0.069	-1.87085			--
																	0.88145	-8.462	0.19956	-13.76															3.48668	-0.6366	25.4364	-0.6366			0.06908	-1.87885			--
																	0.88273	-8.468	0.19978	-13.795															3.67881	-0.6376	25.4093	-0.6376			0.06916	-1.88185			--
																	0.88337	-8.453	0.2	-13.795															3.71399	-0.6386	26.0047	-0.6386			0.06924	-1.88185			--
																	0.88465	-8.464	0.20022	-13.78															3.57192	-0.6396	26.4511	-0.6396			0.06932	-1.88185			--
																	0.88593	-8.458	0.20044	-13.765															3.42986	-0.6406	26.5594	-0.6406			0.0694	-1.88085			--
																	0.88657	-8.457	0.20067	-13.785															3.49615	-0.6416	26.6	-0.6416			0.06948	-1.87785			--
																	0.88785	-8.457	0.20089	-13.8															3.48262	-0.6426	26.6135	-0.6426			0.06956	-1.87485			--
																	0.88849	-8.467	0.20111	-13.78															3.43527	-0.6436	26.6676	-0.6436			0.06964	-1.87185			--
																	0.88976	-8.463	0.20133	-13.775															3.28103	-0.6446	26.8435	-0.6446			0.06972	-1.86885			--
																	0.89104	-8.46	0.20156	-13.795															3.18361	-0.6456	27.7771	-0.6456			0.0698	-1.86985			--
																	0.89168	-8.466	0.20178	-13.8															3.41497	-0.6466	28.0206	-0.6466			0.06988	-1.87885			--
																	0.89296	-8.442	0.202	-13.77															3.61792	-0.6476	28.3724	-0.6476			0.06996	-1.88185			--
																	0.8936	-8.423	0.20222	-13.78															3.54215	-0.6486	28.2371	-0.6486			0.07004	-1.88185			--
																	0.89488	-8.427	0.20244	-13.795															3.15926	-0.6496	27.493	-0.6496			0.07012	-1.88185			--
																	0.89616	-8.431	0.20267	-13.785															3.21338	-0.6506	27.4794	-0.6506			0.0702	-1.88085			--
																	0.8968	-8.414	0.20289	-13.77															3.55704	-0.6516	27.6012	-0.6516			0.07028	-1.87785			--
																	0.89807	-8.422	0.20311	-13.79															3.65987	-0.6526	27.4118	-0.6526			0.07036	-1.87385			--
																	0.89871	-8.454	0.20333	-13.805															3.50968	-0.6536	27.3171	-0.6536			0.07044	-1.87185			--
																	0.89999	-8.453	0.20356	-13.805															3.25261	-0.6546	27.6283	-0.6546			0.07052	-1.86985			--
																	0.90127	-8.45	0.20378	-13.78															3.32973	-0.6556	28.2777	-0.6556			0.0706	-1.87085			--
																	0.90191	-8.453	0.204	-13.795															3.61386	-0.6566	28.3318	-0.6566			0.07068	-1.87885			--
																	0.90319	-8.461	0.20422	-13.81															3.70451	-0.6576	29.0489	-0.6576			0.07076	-1.88185			--
																	0.90383	-8.455	0.20444	-13.785															3.57057	-0.6586	30.429	-0.6586			0.07084	-1.88185			--
																	0.9051	-8.414	0.20467	-13.775															3.33515	-0.6596	30.1854	-0.6596			0.07092	-1.88185			--
																	0.90638	-8.48	0.20489	-13.78															3.37032	-0.6606	30.0095	-0.6606			0.071	-1.88185			--
																	0.90702	-8.466	0.20511	-13.805															3.59492	-0.6616	30.659	-0.6616			0.07108	-1.87785			--
																	0.9083	-8.471	0.20533	-13.78															3.77081	-0.6626	30.456	-0.6626			0.07116	-1.87285			--
																	0.90894	-8.425	0.20556	-13.795															3.67069	-0.6636	29.3872	-0.6636			0.07125	-1.87185			--
																	0.91022	-8.411	0.20578	-13.79															3.48803	-0.6646	29.2113	-0.6646			0.07133	-1.87085			--
																	0.9115	-8.494	0.206	-13.825															3.47045	-0.6656	29.7931	-0.6656			0.07141	-1.87185			--
																	0.91214	-8.453	0.20622	-13.785															3.65716	-0.6666	29.8066	-0.6666			0.07149	-1.87885			--
																	0.91341	-8.477	0.20644	-13.795															3.82899	-0.6676	29.2924	-0.6676			0.07157	-1.88185			--
																	0.91405	-8.483	0.20667	-13.8															3.78434	-0.6686	29.8201	-0.6686			0.07165	-1.88085			--
																	0.91533	-8.474	0.20689	-13.81															3.61928	-0.6696	30.659	-0.6696			0.07173	-1.88185			--
																	0.91661	-8.464	0.20711	-13.78															3.58545	-0.6706	31.2543	-0.6706			0.07181	-1.88185			--
																	0.91725	-8.425	0.20733	-13.765															3.70451	-0.6716	30.9837	-0.6716			0.07189	-1.87785			--
																	0.91853	-8.482	0.20756	-13.785															3.88311	-0.6726	31.2408	-0.6726			0.07197	-1.87185			--
																	0.91917	-8.463	0.20778	-13.805															3.83846	-0.6736	30.6455	-0.6736			0.07205	-1.87085			--
																	0.92045	-8.469	0.208	-13.78															3.68557	-0.6746	30.8349	-0.6746			0.07213	-1.87085			--
																	0.92172	-8.471	0.20822	-13.78															3.64228	-0.6756	31.2543	-0.6756			0.07221	-1.87285			--
																	0.92236	-8.463	0.20844	-13.8															3.76675	-0.6766	31.5114	-0.6766			0.07229	-1.87885			--
																	0.92364	-8.43	0.20867	-13.805															3.88176	-0.6776	31.2678	-0.6776			0.07237	-1.88085			--
																	0.92428	-8.465	0.20889	-13.77															3.87229	-0.6786	31.4978	-0.6786			0.07245	-1.88185			--
																	0.92556	-8.466	0.20911	-13.765															3.78028	-0.6796	31.9443	-0.6796			0.07253	-1.88085			--
																	0.92684	-8.464	0.20933	-13.8															3.69369	-0.6806	32.0255	-0.6806			0.07261	-1.88085			--
																	0.92748	-8.465	0.20956	-13.825															3.72752	-0.6816	32.0526	-0.6816			0.07269	-1.87785			--
																	0.92875	-8.481	0.20978	-13.79															3.93047	-0.6826	32.1473	-0.6826			0.07277	-1.87385			--
																	0.92939	-8.48	0.21	-13.755															3.89935	-0.6836	32.2691	-0.6836			0.07285	-1.87085			--
																	0.93067	-8.466	0.21022	-13.795															3.77216	-0.6846	32.6885	-0.6846			0.07293	-1.86985			--
																	0.93195	-8.45	0.21044	-13.795															3.68016	-0.6856	32.8508	-0.6856			0.07301	-1.87285			--
																	0.93259	-8.468	0.21067	-13.785															3.77622	-0.6866	32.9726	-0.6866			0.07309	-1.87985			--
																	0.93387	-8.47	0.21089	-13.785															3.93994	-0.6876	33.0538	-0.6876			0.07317	-1.88085			--
																	0.93451	-8.454	0.21111	-13.805															3.79517	-0.6886	33.2026	-0.6886			0.07325	-1.88185			--
																	0.93579	-8.462	0.21133	-13.795															3.57057	-0.6896	33.4191	-0.6896			0.07333	-1.88185			--
																	0.93706	-8.475	0.21156	-13.76															3.47586	-0.6906	33.595	-0.6906			0.07341	-1.88085			--
																	0.9377	-8.475	0.21178	-13.785															3.62063	-0.6916	33.7303	-0.6916			0.07349	-1.87785			--
																	0.93898	-8.476	0.212	-13.82															3.6991	-0.6926	33.8115	-0.6926			0.07357	-1.87385			--
																	0.93962	-8.458	0.21222	-13.795															3.62469	-0.6936	33.9603	-0.6936			0.07365	-1.87185			--
																	0.9409	-8.463	0.21244	-13.78															3.34326	-0.6946	34.1497	-0.6946			0.07373	-1.86885			--
																	0.94218	-8.463	0.21267	-13.79															3.38791	-0.6956	35.3674	-0.6956			0.07381	-1.87285			--
																	0.94282	-8.473	0.21289	-13.81															3.73428	-0.6966	38.0734	-0.6966			0.07389	-1.87985			--
																	0.9441	-8.467	0.21311	-13.775															3.79246	-0.6976	36.8693	-0.6976			0.07397	-1.88185			--
																	0.94473	-8.458	0.21333	-13.76															3.62739	-0.6986	35.5974	-0.6986			0.07405	-1.88185			--
																	0.94601	-8.447	0.21356	-13.79															3.4055	-0.6996	35.3674	-0.6996			0.07413	-1.88185			--
																	0.94729	-8.466	0.21378	-13.79															3.50427	-0.7006	35.4215	-0.7006			0.07421	-1.88085			--
																	0.94793	-8.463	0.214	-13.77															3.79381	-0.7016	35.0968	-0.7016			0.07429	-1.87685			--
																	0.94921	-8.455	0.21422	-13.755															3.90205	-0.7026	34.3121	-0.7026			0.07437	-1.87385			--
																	0.94985	-8.465	0.21444	-13.77															3.73157	-0.7036	34.2174	-0.7036			0.07445	-1.87185			--
																	0.95113	-8.465	0.21467	-13.805															3.45692	-0.7046	35.5041	-0.7046			0.07453	-1.86985			--
																	0.95241	-8.465	0.21489	-13.79															3.54486	-0.7056	34.2553	-0.7056			0.07461	-1.87285			--
																	0.95304	-8.446	0.21511	-13.755															3.88988	-0.7066	33.9603	-0.7066			0.07469	-1.87985			--
																	0.95432	-8.467	0.21533	-13.78															3.95482	-0.7076	33.7506	-0.7076			0.07477	-1.88185			--
																	0.95496	-8.463	0.21556	-13.795															3.76946	-0.7086	33.6342	-0.7086			0.07485	-1.88185			--
																	0.95624	-8.453	0.21578	-13.775															3.53539	-0.7096	34.7031	-0.7096			0.07493	-1.88085			--
																	0.95752	-8.473	0.216	-13.765															3.6301	-0.7106	34.0604	-0.7106			0.07501	-1.87985			--
																	0.95816	-8.443	0.21622	-13.78															3.92099	-0.7116	33.3217	-0.7116			0.07509	-1.87585			--
																	0.95944	-8.462	0.21644	-13.8															4.00894	-0.7126	33.6856	-0.7126			0.07517	-1.87185			--
																	0.96008	-8.45	0.21667	-13.79															3.85064	-0.7136	35.0657	-0.7136			0.07525	-1.87185			--
																	0.96135	-8.449	0.21689	-13.77															3.63822	-0.7146	35.0251	-0.7146			0.07533	-1.87085			--
																	0.96263	-8.459	0.21711	-13.79															3.68287	-0.7156	34.0834	-0.7156			0.07541	-1.87385			--
																	0.96327	-8.475	0.21733	-13.81															3.93723	-0.7166	35.4107	-0.7166			0.07549	-1.88085			--
																	0.96455	-8.457	0.21756	-13.78															4.09959	-0.7176	35.5257	-0.7176			0.07557	-1.88085			--
																	0.96519	-8.485	0.21778	-13.77															3.98864	-0.7186	34.7112	-0.7186			0.07565	-1.88185			--
																	0.96647	-8.479	0.218	-13.79															3.80328	-0.7196	34.8465	-0.7196			0.07573	-1.88085			--
																	0.96775	-8.477	0.21822	-13.79															3.81681	-0.7206	33.5666	-0.7206			0.07581	-1.87885			--
																	0.96839	-8.453	0.21844	-13.78															4.02247	-0.7216	34.8452	-0.7216			0.07589	-1.87485			--
																	0.96966	-8.471	0.21867	-13.765															4.16183	-0.7226	36.8693	-0.7226			0.07597	-1.87085			--
																	0.9703	-8.471	0.21889	-13.775															4.06035	-0.7236	38.6958	-0.7236			0.07605	-1.86985			--
																	0.97158	-8.47	0.21911	-13.795															3.92505	-0.7246	38.1952	-0.7246			0.07613	-1.86885			--
																	0.97286	-8.447	0.21933	-13.77															3.89393	-0.7256	36.5039	-0.7256			0.07621	-1.87385			--
																	0.9735	-8.445	0.21956	-13.775															4.05088	-0.7266	35.2294	-0.7266			0.07629	-1.87985			--
																	0.97478	-8.45	0.21978	-13.81															4.2146	-0.7276	35.2294	-0.7276			0.07637	-1.88085			--
																	0.97542	-8.446	0.22	-13.79															4.10771	-0.7286	35.4581	-0.7286			0.07645	-1.88085			--
																	0.97669	-8.444	0.22022	-13.77															3.96158	-0.7296	35.7151	-0.7296			0.07653	-1.88085			--
																	0.97797	-8.462	0.22044	-13.775															3.91829	-0.7306	35.3512	-0.7306			0.07661	-1.87785			--
																	0.97861	-8.465	0.22067	-13.81															4.08741	-0.7316	35.4324	-0.7316			0.07669	-1.87385			--
																	0.97989	-8.462	0.22089	-13.79															4.20512	-0.7326	35.7801	-0.7326			0.07677	-1.87085			--
																	0.98053	-8.459	0.22111	-13.77															4.105	-0.7336	36.7204	-0.7336			0.07685	-1.86885			--
																	0.98181	-8.433	0.22133	-13.795															4.00082	-0.7346	35.6624	-0.7346			0.07694	-1.86785			--
																	0.98309	-8.472	0.22156	-13.8															3.967	-0.7356	36.025	-0.7356			0.07702	-1.87385			--
																	0.98373	-8.457	0.22178	-13.795															4.09824	-0.7366	35.404	-0.7366			0.0771	-1.87985			--
																	0.985	-8.47	0.222	-13.76															4.16183	-0.7376	36.5175	-0.7376			0.07718	-1.88085			--
																	0.98564	-8.47	0.22222	-13.77															4.04412	-0.7386	35.9736	-0.7386			0.07726	-1.88085			--
																	0.98692	-8.44	0.22244	-13.81															3.87499	-0.7396	35.4973	-0.7396			0.07734	-1.87985			--
																	0.9882	-8.457	0.22267	-13.78															3.81546	-0.7406	37.0181	-0.7406			0.07742	-1.87785			--
																	0.98884	-8.446	0.22289	-13.775															4.06171	-0.7416	36.6528	-0.7416			0.0775	-1.87485			--
																	0.99012	-8.446	0.22311	-13.785															4.07524	-0.7426	37.2075	-0.7426			0.07758	-1.87185			--
																	0.99076	-8.447	0.22333	-13.8															3.82899	-0.7436	38.0464	-0.7436			0.07766	-1.86985			--
																	0.99204	-8.461	0.22356	-13.78															3.57463	-0.7446	36.8016	-0.7446			0.07774	-1.86885			--
																	0.99331	-8.46	0.22378	-13.75															3.74916	-0.7456	37.5863	-0.7456			0.07782	-1.87485			--
																	0.99395	-8.46	0.224	-13.775															4.07118	-0.7466	36.6257	-0.7466			0.0779	-1.87985			--
																	0.99523	-8.464	0.22422	-13.795															4.105	-0.7476	35.3187	-0.7476			0.07798	-1.88085			--
																	0.99587	-8.463	0.22444	-13.765															3.9007	-0.7486	36.6392	-0.7486			0.07806	-1.88085			--
																	0.99715	-8.456	0.22467	-13.755															3.64769	-0.7496	38.3981	-0.7496			0.07814	-1.88085			--
																	0.99843	-8.468	0.22489	-13.78															3.93588	-0.7506	39.0882	-0.7506			0.07822	-1.87885			--
																	0.99907	-8.464	0.22511	-13.82															4.18754	-0.7516	39.0746	-0.7516			0.0783	-1.87585			--
																	1.00035	-8.437	0.22533	-13.795															4.08335	-0.7526	38.3981	-0.7526			0.07838	-1.87385			--
																	1.00098	-8.466	0.22556	-13.76															3.86417	-0.7536	39.3317	-0.7536			0.07846	-1.87085			--
																	1.00226	-8.442	0.22578	-13.79															3.80058	-0.7546	40.4547	-0.7546			0.07854	-1.86985			--
																	1.00354	-8.459	0.226	-13.815															3.92099	-0.7556	40.1976	-0.7556			0.07862	-1.87585			--
																	1.00418	-8.465	0.22622	-13.765															4.27954	-0.7566	40.2518	-0.7566			0.0787	-1.88085			--
																	1.00546	-8.474	0.22644	-13.76															4.33772	-0.7576	40.8335	-0.7576			0.07878	-1.88185			--
																	1.0061	-8.473	0.22667	-13.785															3.99406	-0.7586	42.0648	-0.7586			0.07886	-1.88185			--
																	1.00738	-8.453	0.22689	-13.81															3.82358	-0.7596	43.2689	-0.7596			0.07894	-1.88185			--
																	1.00865	-8.453	0.22711	-13.775															4.06982	-0.7606	44.5408	-0.7606			0.07902	-1.87985			--
																	1.00929	-8.469	0.22733	-13.76															4.43513	-0.7616	45.0143	-0.7616			0.0791	-1.87585			--
																	1.01057	-8.486	0.22756	-13.78															4.47843	-0.7626	44.7302	-0.7626			0.07918	-1.87285			--
																	1.01121	-8.443	0.22778	-13.8															4.12124	-0.7636	44.5678	-0.7636			0.07926	-1.87285			--
																	1.01249	-8.477	0.228	-13.76															3.83576	-0.7646	44.8655	-0.7646			0.07934	-1.87085			--
																	1.01377	-8.482	0.22822	-13.765															4.03329	-0.7656	45.6232	-0.7656			0.07942	-1.87685			--
																	1.01441	-8.439	0.22844	-13.795															4.36343	-0.7666	47.355	-0.7666			0.0795	-1.88185			--
																	1.01569	-8.482	0.22867	-13.78															4.4419	-0.7676	47.3415	-0.7676			0.07958	-1.88185			--
																	1.01633	-8.452	0.22889	-13.78															4.36207	-0.7686	46.3402	-0.7686			0.07966	-1.88185			--
																	1.0176	-8.476	0.22911	-13.77															4.29578	-0.7696	45.6638	-0.7696			0.07974	-1.88185			--
																	1.01888	-8.469	0.22933	-13.795															4.34584	-0.7706	44.8384	-0.7706			0.07982	-1.87985			--
																	1.01952	-8.448	0.22956	-13.775															4.57314	-0.7716	43.3907	-0.7716			0.0799	-1.87385			--
																	1.0208	-8.464	0.22978	-13.77															4.6462	-0.7726	43.2013	-0.7726			0.07998	-1.87185			--
																	1.02144	-8.438	0.23	-13.755															4.29848	-0.7736	45.0549	-0.7736			0.08006	-1.87085			--
																	1.02272	-8.469	0.23022	-13.78															4.15777	-0.7746	45.8938	-0.7746			0.08014	-1.86985			--
																	1.024	-8.47	0.23044	-13.765															4.17536	-0.7756	45.6908	-0.7756			0.08022	-1.87585			--
																	1.02463	-8.486	0.23067	-13.745															4.44461	-0.7766	46.0967	-0.7766			0.0803	-1.88085			--
																	1.02591	-8.478	0.23089	-13.765															4.61508	-0.7776	46.5703	-0.7776			0.08038	-1.88085			--
																	1.02655	-8.462	0.23111	-13.785															4.43378	-0.7786	46.8544	-0.7786			0.08046	-1.88085			--
																	1.02783	-8.474	0.23133	-13.775															4.29036	-0.7796	47.5309	-0.7796			0.08054	-1.88085			--
																	1.02911	-8.453	0.23156	-13.755															4.28766	-0.7806	47.7068	-0.7806			0.08062	-1.87885			--
																	1.02975	-8.462	0.23178	-13.76															4.46625	-0.7816	46.5973	-0.7816			0.0807	-1.87385			--
																	1.03103	-8.454	0.232	-13.77															4.52037	-0.7826	46.2997	-0.7826			0.08078	-1.86985			--
																	1.03167	-8.466	0.23222	-13.765															4.44596	-0.7836	46.462	-0.7836			0.08086	-1.86785			--
																	1.03294	-8.487	0.23244	-13.755															4.42837	-0.7846	47.0709	-0.7846			0.08094	-1.86785			--
																	1.03422	-8.462	0.23267	-13.76															4.43378	-0.7856	47.3956	-0.7856			0.08102	-1.87585			--
																	1.03486	-8.471	0.23289	-13.785															4.67732	-0.7866	47.5715	-0.7866			0.0811	-1.87985			--
																	1.03614	-8.472	0.23311	-13.765															4.59344	-0.7876	48.2345	-0.7876			0.08118	-1.87985			--
																	1.03678	-8.458	0.23333	-13.745															4.3296	-0.7886	48.0992	-0.7886			0.08126	-1.88085			--
																	1.03806	-8.45	0.23356	-13.77															4.10094	-0.7896	48.0856	-0.7896			0.08134	-1.88085			--
																	1.03934	-8.445	0.23378	-13.775															4.17401	-0.7906	48.0315	-0.7906			0.08142	-1.87785			--
																	1.03998	-8.467	0.234	-13.765															4.30119	-0.7916	47.7203	-0.7916			0.0815	-1.87285			--
																	1.04125	-8.454	0.23422	-13.755															4.27954	-0.7926	47.8827	-0.7926			0.08158	-1.87085			--
																	1.04189	-8.446	0.23444	-13.77															4.06712	-0.7936	48.1262	-0.7936			0.08166	-1.86785			--
																	1.04317	-8.475	0.23467	-13.795															3.9467	-0.7946	48.1127	-0.7946			0.08174	-1.86885			--
																	1.04445	-8.484	0.23489	-13.755															4.25924	-0.7956	48.0856	-0.7956			0.08182	-1.87685			--
																	1.04509	-8.488	0.23511	-13.755															4.42566	-0.7966	48.6809	-0.7966			0.0819	-1.88085			--
																	1.04637	-8.478	0.23533	-13.775															4.25789	-0.7976	49.1274	-0.7976			0.08198	-1.88085			--
																	1.04701	-8.461	0.23556	-13.8															4.04412	-0.7986	49.2357	-0.7986			0.08206	-1.88085			--
																	1.04828	-8.464	0.23578	-13.77															4.09147	-0.7996	49.2763	-0.7996			0.08214	-1.88085			--
																	1.04956	-8.449	0.236	-13.745															4.47843	-0.8006	49.2898	-0.8006			0.08222	-1.87785			--
																	1.0502	-8.475	0.23622	-13.78															4.70573	-0.8016	49.3439	-0.8016			0.0823	-1.87385			--
																	1.05148	-8.481	0.23644	-13.79															4.49467	-0.8026	49.5198	-0.8026			0.08238	-1.87185			--
																	1.05212	-8.48	0.23667	-13.755															4.14559	-0.8036	50.4534	-0.8036			0.08246	-1.87085			--
																	1.0534	-8.479	0.23689	-13.75															4.10636	-0.8046	50.6969	-0.8046			0.08254	-1.87085			--
																	1.05468	-8.458	0.23711	-13.795															4.50414	-0.8056	51.0487	-0.8056			0.08263	-1.87685			--
																	1.05532	-8.468	0.23733	-13.785															4.76662	-0.8066	50.9134	-0.8066			0.08271	-1.88085			--
																	1.05659	-8.46	0.23756	-13.765															4.59208	-0.8076	50.1692	-0.8076			0.08279	-1.88085			--
																	1.05723	-8.444	0.23778	-13.77															4.27007	-0.8086	50.1557	-0.8086			0.08287	-1.88085			--
																	1.05851	-8.505	0.238	-13.78															4.16183	-0.8096	50.2775	-0.8096			0.08295	-1.88085			--
																	1.05979	-8.479	0.23822	-13.775															4.42431	-0.8106	50.0881	-0.8106			0.08303	-1.87885			--
																	1.06043	-8.488	0.23844	-13.755															4.68815	-0.8116	49.9933	-0.8116			0.08311	-1.87385			--
																	1.06171	-8.48	0.23867	-13.76															4.68679	-0.8126	50.3045	-0.8126			0.08319	-1.87285			--
																	1.06235	-8.475	0.23889	-13.795															4.47031	-0.8136	50.954	-0.8136			0.08327	-1.87185			--
																	1.06363	-8.46	0.23911	-13.775															4.3526	-0.8146	51.0081	-0.8146			0.08335	-1.87185			--
																	1.0649	-8.467	0.23933	-13.735															4.61102	-0.8156	51.7252	-0.8156			0.08343	-1.87785			--
																	1.06554	-8.46	0.23956	-13.76															4.85051	-0.8166	53.1052	-0.8166			0.08351	-1.88185			--
																	1.06682	-8.462	0.23978	-13.785															4.88974	-0.8176	52.8617	-0.8176			0.08359	-1.88185			--
																	1.06746	-8.459	0.24	-13.77															4.67462	-0.8186	52.6858	-0.8186			0.08367	-1.88085			--
																	1.06874	-8.421	0.24022	-13.75															4.57179	-0.8196	53.3353	-0.8196			0.08375	-1.88085			--
																	1.07002	-8.442	0.24044	-13.765															4.76933	-0.8206	53.1323	-0.8206			0.08383	-1.87785			--
																	1.07066	-8.474	0.24067	-13.795															5.07916	-0.8216	52.0634	-0.8216			0.08391	-1.87385			--
																	1.07194	-8.454	0.24089	-13.755															5.06969	-0.8226	51.8875	-0.8226			0.08399	-1.87185			--
																	1.07257	-8.432	0.24111	-13.76															4.89651	-0.8236	52.4693	-0.8236			0.08407	-1.87085			--
																	1.07385	-8.451	0.24133	-13.76															4.87757	-0.8246	52.4829	-0.8246			0.08415	-1.87185			--
																	1.07513	-8.463	0.24156	-13.79															5.04128	-0.8256	51.9687	-0.8256			0.08423	-1.87885			--
																	1.07577	-8.459	0.24178	-13.76															5.17252	-0.8266	52.4964	-0.8266			0.08431	-1.88085			--
																	1.07705	-8.433	0.242	-13.735															5.06293	-0.8276	53.3353	-0.8276			0.08439	-1.88085			--
																	1.07769	-8.453	0.24222	-13.77															4.85862	-0.8286	53.9306	-0.8286			0.08447	-1.88085			--
																	1.07897	-8.432	0.24244	-13.78															4.68273	-0.8296	53.66	-0.8296			0.08455	-1.87985			--
																	1.08024	-8.457	0.24267	-13.765															4.76256	-0.8306	53.9171	-0.8306			0.08463	-1.87685			--
																	1.08088	-8.462	0.24289	-13.75															4.99663	-0.8316	53.3217	-0.8316			0.08471	-1.87285			--
																	1.08216	-8.454	0.24311	-13.77															5.16034	-0.8326	53.5112	-0.8326			0.08479	-1.86985			--
																	1.0828	-8.452	0.24333	-13.765															5.01016	-0.8336	53.9306	-0.8336			0.08487	-1.86785			--
																	1.08408	-8.469	0.24356	-13.75															4.97228	-0.8346	54.1876	-0.8346			0.08495	-1.86985			--
																	1.08536	-8.478	0.24378	-13.745															5.00881	-0.8356	53.9441	-0.8356			0.08503	-1.87785			--
																	1.086	-8.44	0.244	-13.775															5.06428	-0.8366	54.1741	-0.8366			0.08511	-1.88085			--
																	1.08728	-8.443	0.24422	-13.775															5.01557	-0.8376	54.6206	-0.8376			0.08519	-1.87985			--
																	1.08792	-8.464	0.24444	-13.765															4.78962	-0.8386	54.7018	-0.8386			0.08527	-1.88085			--
																	1.08919	-8.471	0.24467	-13.77															4.54879	-0.8396	54.7289	-0.8396			0.08535	-1.87885			--
																	1.09047	-8.453	0.24489	-13.765															4.76121	-0.8406	54.8236	-0.8406			0.08543	-1.87485			--
																	1.09111	-8.476	0.24511	-13.79															4.98445	-0.8416	54.9453	-0.8416			0.08551	-1.87085			--
																	1.09239	-8.467	0.24533	-13.78															4.84509	-0.8426	55.3648	-0.8426			0.08559	-1.86885			--
																	1.09303	-8.49	0.24556	-13.745															4.53661	-0.8436	55.5271	-0.8436			0.08567	-1.86785			--
																	1.09431	-8.481	0.24578	-13.775															4.5339	-0.8446	55.6489	-0.8446			0.08575	-1.86985			--
																	1.09559	-8.475	0.246	-13.785															4.93845	-0.8456	55.7301	-0.8456			0.08583	-1.87785			--
																	1.09622	-8.482	0.24622	-13.745															5.05346	-0.8466	55.8789	-0.8466			0.08591	-1.87985			--
																	1.0975	-8.475	0.24644	-13.735															4.83968	-0.8476	56.0954	-0.8476			0.08599	-1.87985			--
																	1.09814	-8.476	0.24667	-13.765															4.5569	-0.8486	56.2713	-0.8486			0.08607	-1.87985			--
																	1.09942	-8.472	0.24689	-13.8															4.78556	-0.8496	56.4066	-0.8496			0.08615	-1.87885			--
																	1.1007	-8.467	0.24711	-13.77															5.42824	-0.8506	56.4877	-0.8506			0.08623	-1.87485			--
																	1.10134	-8.462	0.24733	-13.76															5.75025	-0.8516	56.6366	-0.8516			0.08631	-1.87085			--
																	1.10262	-8.446	0.24756	-13.78															5.5933	-0.8526	56.826	-0.8526			0.08639	-1.87085			--
																	1.10326	-8.496	0.24778	-13.78															5.26182	-0.8536	58.0437	-0.8536			0.08647	-1.86985			--
																	1.10453	-8.432	0.248	-13.74															5.47424	-0.8546	60.7497	-0.8546			0.08655	-1.87085			--
																	1.10581	-8.455	0.24822	-13.735															5.94779	-0.8556	59.5455	-0.8556			0.08663	-1.87885			--
																	1.10645	-8.47	0.24844	-13.785															5.95591	-0.8566	58.2737	-0.8566			0.08671	-1.88085			--
																	1.10773	-8.463	0.24867	-13.765															5.73537	-0.8576	58.0437	-0.8576			0.08679	-1.88085			--
																	1.10837	-8.44	0.24889	-13.76															5.29564	-0.8586	58.0978	-0.8586			0.08687	-1.88085			--
																	1.10965	-8.483	0.24911	-13.775															5.56083	-0.8596	57.7731	-0.8596			0.08695	-1.87885			--
																	1.11093	-8.447	0.24933	-13.755															5.98026	-0.8606	56.9884	-0.8606			0.08703	-1.87585			--
																	1.11157	-8.453	0.24956	-13.755															6.14533	-0.8616	56.8937	-0.8616			0.08711	-1.87285			--
																	1.11284	-8.452	0.24978	-13.74															5.78543	-0.8626	58.179	-0.8626			0.08719	-1.87185			--
																	1.11348	-8.444	0.25	-13.76															5.57165	-0.8636	65.0117	-0.8636			0.08727	-1.87085			--
																	1.11476	-8.459	0.25022	-13.78															5.66907	-0.8646	65.0793	-0.8646			0.08735	-1.87285			--
																	1.11604	-8.41	0.25044	-13.745															5.72319	-0.8656	65.6476	-0.8656			0.08743	-1.87885			--
																	1.11668	-8.444	0.25067	-13.735															5.59871	-0.8666	64.7681	-0.8666			0.08751	-1.88085			--
																	1.11796	-8.482	0.25089	-13.755															5.5933	-0.8676	64.1187	-0.8676			0.08759	-1.88085			--
																	1.1186	-8.468	0.25111	-13.78															5.53918	-0.8686	65.0117	-0.8686			0.08767	-1.88085			--
																	1.11988	-8.456	0.25133	-13.755															5.49047	-0.8696	65.837	-0.8696			0.08775	-1.87885			--
																	1.12115	-8.445	0.25156	-13.765															5.73537	-0.8706	65.9317	-0.8706			0.08783	-1.87585			--
																	1.12179	-8.444	0.25178	-13.75															5.8842	-0.8716	65.864	-0.8716			0.08791	-1.87285			--
																	1.12307	-8.448	0.252	-13.78															5.80437	-0.8726	66.0399	-0.8726			0.08799	-1.87085			--
																	1.12371	-8.466	0.25222	-13.755															5.71778	-0.8736	67.0547	-0.8736			0.08807	-1.86985			--
																	1.12499	-8.432	0.25244	-13.745															5.65013	-0.8746	66.6217	-0.8746			0.08815	-1.87285			--
																	1.12627	-8.455	0.25267	-13.765															5.88149	-0.8756	66.527	-0.8756			0.08823	-1.87985			--
																	1.12691	-8.429	0.25289	-13.78															6.17374	-0.8766	66.0264	-0.8766			0.08832	-1.88085			--
																	1.12818	-8.483	0.25311	-13.75															6.23192	-0.8776	66.0129	-0.8776			0.0884	-1.88085			--
																	1.12882	-8.475	0.25333	-13.73															5.9965	-0.8786	66.6894	-0.8786			0.08848	-1.88085			--
																	1.1301	-8.457	0.25356	-13.745															5.69478	-0.8796	66.96	-0.8796			0.08856	-1.87985			--
																	1.13138	-8.457	0.25378	-13.78															5.81925	-0.8806	67.2712	-0.8806			0.08864	-1.87585			--
																	1.13202	-8.449	0.254	-13.74															6.01003	-0.8816	67.6906	-0.8816			0.08872	-1.87285			--
																	1.1333	-8.444	0.25422	-13.74															5.93155	-0.8826	67.8394	-0.8826			0.0888	-1.87085			--
																	1.13394	-8.421	0.25444	-13.76															5.85308	-0.8836	69.1924	-0.8836			0.08888	-1.86885			--
																	1.13522	-8.438	0.25467	-13.785															5.84361	-0.8846	72.7508	-0.8846			0.08896	-1.87285			--
																	1.13649	-8.414	0.25489	-13.735															5.91532	-0.8856	71.7631	-0.8856			0.08904	-1.87985			--
																	1.13713	-8.44	0.25511	-13.715															6.01679	-0.8866	71.3978	-0.8866			0.08912	-1.88085			--
																	1.13841	-8.422	0.25533	-13.75															5.90449	-0.8876	70.5995	-0.8876			0.0892	-1.88085			--
																	1.13905	-8.435	0.25556	-13.78															5.57571	-0.8886	70.1125	-0.8886			0.08928	-1.88085			--
																	1.14033	-8.477	0.25578	-13.745															5.51212	-0.8896	70.7213	-0.8896			0.08936	-1.87985			--
																	1.14161	-8.45	0.256	-13.725															5.78813	-0.8906	70.6807	-0.8906			0.08944	-1.87585			--
																	1.14225	-8.441	0.25622	-13.76															5.87473	-0.8916	68.5565	-0.8916			0.08952	-1.87185			--
																	1.14353	-8.447	0.25644	-13.775															5.66366	-0.8926	67.3388	-0.8926			0.0896	-1.86985			--
																	1.14416	-8.441	0.25667	-13.745															5.37276	-0.8936	68.9353	-0.8936			0.08968	-1.86785			--
																	1.14544	-8.453	0.25689	-13.735															5.54324	-0.8946	69.1383	-0.8946			0.08976	-1.87285			--
																	1.14672	-8.425	0.25711	-13.775															5.79761	-0.8956	69.8554	-0.8956			0.08984	-1.87985			--
																	1.14736	-8.466	0.25733	-13.76															5.88555	-0.8966	69.8689	-0.8966			0.08992	-1.88085			--
																	1.14864	-8.446	0.25756	-13.745															5.57977	-0.8976	70.0313	-0.8976			0.09	-1.88085			--
																	1.14928	-8.455	0.25778	-13.73															5.34164	-0.8986	70.6266	-0.8986			0.09008	-1.88085			--
																	1.15056	-8.435	0.258	-13.76															5.5703	-0.8996	70.816	-0.8996			0.09016	-1.87985			--
																	1.15184	-8.439	0.25822	-13.78															5.90855	-0.9006	71.5872	-0.9006			0.09024	-1.87485			--
																	1.15247	-8.451	0.25844	-13.735															6.05738	-0.9016	74.2256	-0.9016			0.09032	-1.87085			--
																	1.15375	-8.444	0.25867	-13.72															5.72996	-0.9026	74.2391	-0.9026			0.0904	-1.87085			--
																	1.15439	-8.466	0.25889	-13.775															5.45259	-0.9036	75.1456	-0.9036			0.09048	-1.86885			--
																	1.15567	-8.423	0.25911	-13.76															5.73131	-0.9046	72.2502	-0.9046			0.09056	-1.87285			--
																	1.15695	-8.426	0.25933	-13.725															6.12097	-0.9056	71.5602	-0.9056			0.09064	-1.87985			--
																	1.15759	-8.413	0.25956	-13.755															6.23868	-0.9066	71.6143	-0.9066			0.09072	-1.88085			--
																	1.15887	-8.446	0.25978	-13.76															5.86255	-0.9076	71.6955	-0.9076			0.0908	-1.88085			--
																	1.15951	-8.444	0.26	-13.73															5.59871	-0.9086	73.2649	-0.9086			0.09088	-1.88085			--
																	1.16078	-8.438	0.26022	-13.73															5.83684	-0.9096	72.6967	-0.9096			0.09096	-1.87885			--
																	1.16206	-8.465	0.26044	-13.765															6.27521	-0.9106	73.4679	-0.9106			0.09104	-1.87385			--
																	1.1627	-8.428	0.26067	-13.775															6.32528	-0.9116	73.955	-0.9116			0.09112	-1.87085			--
																	1.16398	-8.425	0.26089	-13.735															5.99244	-0.9126	73.725	-0.9126			0.0912	-1.87085			--
																	1.16462	-8.465	0.26111	-13.725															5.78002	-0.9136	73.9685	-0.9136			0.09128	-1.86985			--
																	1.1659	-8.424	0.26133	-13.76															5.98297	-0.9146	74.1985	-0.9146			0.09136	-1.87385			--
																	1.16718	-8.436	0.26156	-13.765															6.40104	-0.9156	75.4027	-0.9156			0.09144	-1.87985			--
																	1.16782	-8.471	0.26178	-13.74															6.57152	-0.9166	74.7127	-0.9166			0.09152	-1.88085			--
																	1.16909	-8.444	0.262	-13.71															6.28333	-0.9176	73.5491	-0.9176			0.0916	-1.88085			--
																	1.16973	-8.444	0.26222	-13.745															6.06279	-0.9186	74.5368	-0.9186			0.09168	-1.88085			--
																	1.17101	-8.454	0.26244	-13.755															6.23462	-0.9196	75.2403	-0.9196			0.09176	-1.87985			--
																	1.17229	-8.433	0.26267	-13.735															6.5607	-0.9206	75.5109	-0.9206			0.09184	-1.87485			--
																	1.17293	-8.443	0.26289	-13.71															6.70547	-0.9216	75.8492	-0.9216			0.09192	-1.87185			--
																	1.17421	-8.436	0.26311	-13.755															6.5174	-0.9226	75.335	-0.9226			0.092	-1.86985			--
																	1.17485	-8.429	0.26333	-13.77															6.35098	-0.9236	75.2944	-0.9236			0.09208	-1.86885			--
																	1.17612	-8.456	0.26356	-13.745															6.36992	-0.9246	76.891	-0.9246			0.09216	-1.87485			--
																	1.1774	-8.458	0.26378	-13.73															6.60264	-0.9256	79.3534	-0.9256			0.09224	-1.87985			--
																	1.17804	-8.441	0.264	-13.755															6.81506	-0.9266	78.1222	-0.9266			0.09232	-1.88085			--
																	1.17932	-8.441	0.26422	-13.77															6.62023	-0.9276	77.3781	-0.9276			0.0924	-1.88085			--
																	1.17996	-8.426	0.26444	-13.725															6.44569	-0.9286	77.2022	-0.9286			0.09248	-1.88085			--
																	1.18124	-8.431	0.26467	-13.745															6.44705	-0.9296	76.8504	-0.9296			0.09256	-1.87885			--
																	1.18252	-8.472	0.26489	-13.75															6.65947	-0.9306	77.8922	-0.9306			0.09264	-1.87585			--
																	1.18316	-8.448	0.26511	-13.765															6.87324	-0.9316	79.5023	-0.9316			0.09272	-1.87185			--
																	1.18443	-8.445	0.26533	-13.75															6.86377	-0.9326	78.1899	-0.9326			0.0928	-1.86885			--
																	1.18507	-8.448	0.26556	-13.725															6.67435	-0.9336	77.9734	-0.9336			0.09288	-1.86785			--
																	1.18635	-8.443	0.26578	-13.755															6.54581	-0.9346	78.2711	-0.9346			0.09296	-1.87485			--
																	1.18763	-8.46	0.266	-13.75															6.76094	-0.9356	79.3399	-0.9356			0.09304	-1.87985			--
																	1.18827	-8.453	0.26622	-13.74															6.788	-0.9366	79.2317	-0.9366			0.09312	-1.87985			--
																	1.18955	-8.439	0.26644	-13.725															6.49575	-0.9376	77.6893	-0.9376			0.0932	-1.88085			--
																	1.19019	-8.472	0.26667	-13.765															6.17103	-0.9386	78.9476	-0.9386			0.09328	-1.88085			--
																	1.19147	-8.476	0.26689	-13.75															6.22245	-0.9396	78.8258	-0.9396			0.09336	-1.87885			--
																	1.19274	-8.447	0.26711	-13.745															6.67976	-0.9406	79.6376	-0.9406			0.09344	-1.87485			--
																	1.19338	-8.465	0.26733	-13.755															6.63917	-0.9416	80.6794	-0.9416			0.09352	-1.87185			--
																	1.19466	-8.46	0.26756	-13.765															6.23327	-0.9426	79.827	-0.9426			0.0936	-1.86985			--
																	1.1953	-8.464	0.26778	-13.74															5.93291	-0.9436	80.0299	-0.9436			0.09368	-1.86885			--
																	1.19658	-8.471	0.268	-13.735															6.2928	-0.9446	81.3829	-0.9446			0.09376	-1.87585			--
																	1.19786	-8.459	0.26822	-13.745															6.55393	-0.9456	82.0594	-0.9456			0.09384	-1.88085			--
																	1.1985	-8.455	0.26844	-13.76															6.5147	-0.9466	80.517	-0.9466			0.09392	-1.87985			--
																	1.19977	-8.458	0.26867	-13.735															6.21298	-0.9476	80.9229	-0.9476			0.09401	-1.87985			--
																	1.20041	-8.462	0.26889	-13.72															6.05738	-0.9486	81.3965	-0.9486			0.09409	-1.87985			--
																	1.20169	-8.471	0.26911	-13.73															6.36992	-0.9496	81.6806	-0.9496			0.09417	-1.87785			--
																	1.20297	-8.444	0.26933	-13.76															6.78935	-0.9506	82.3571	-0.9506			0.09425	-1.87285			--
																	1.20361	-8.455	0.26956	-13.755															6.9003	-0.9516	82.533	-0.9516			0.09433	-1.87085			--
																	1.20489	-8.466	0.26978	-13.745															6.46058	-0.9526	81.4235	-0.9526			0.09441	-1.87085			--
																	1.20553	-8.464	0.27	-13.73															6.16156	-0.9536	81.1259	-0.9536			0.09449	-1.86985			--
																	1.20681	-8.464	0.27022	-13.75															6.5174	-0.9546	81.2882	-0.9546			0.09457	-1.87585			--
																	1.20808	-8.477	0.27044	-13.745															6.91112	-0.9556	81.8971	-0.9556			0.09465	-1.88085			--
																	1.20872	-8.451	0.27067	-13.705															6.83942	-0.9566	82.2218	-0.9566			0.09473	-1.88085			--
																	1.21	-8.462	0.27089	-13.735															6.52146	-0.9576	82.3977	-0.9576			0.09481	-1.88085			--
																	1.21064	-8.454	0.27111	-13.765															6.31039	-0.9586	83.0607	-0.9586			0.09489	-1.87885			--
																	1.21192	-8.453	0.27133	-13.735															6.62023	-0.9596	82.9254	-0.9596			0.09497	-1.87685			--
																	1.2132	-8.418	0.27156	-13.71															7.09513	-0.9606	82.9118	-0.9606			0.09505	-1.87185			--
																	1.21384	-8.462	0.27178	-13.755															7.08025	-0.9616	82.8577	-0.9616			0.09513	-1.86885			--
																	1.21512	-8.471	0.272	-13.765															6.75553	-0.9626	82.5465	-0.9626			0.09521	-1.86985			--
																	1.21575	-8.474	0.27222	-13.74															6.72712	-0.9636	82.7089	-0.9636			0.09529	-1.86985			--
																	1.21703	-8.465	0.27244	-13.745															7.01936	-0.9646	82.9524	-0.9646			0.09537	-1.87585			--
																	1.21831	-8.452	0.27267	-13.74															7.22908	-0.9656	82.9389	-0.9656			0.09545	-1.87985			--
																	1.21895	-8.457	0.27289	-13.77															7.29673	-0.9666	82.9118	-0.9666			0.09553	-1.87985			--
																	1.22023	-8.453	0.27311	-13.73															7.03966	-0.9676	83.5072	-0.9676			0.09561	-1.88085			--
																	1.22087	-8.466	0.27333	-13.71															6.85565	-0.9686	83.9536	-0.9686			0.09569	-1.87885			--
																	1.22215	-8.442	0.27356	-13.77															7.1019	-0.9696	84.0619	-0.9696			0.09577	-1.87585			--
																	1.22343	-8.457	0.27378	-13.76															7.40497	-0.9706	84.1025	-0.9706			0.09585	-1.87185			--
																	1.22406	-8.455	0.274	-13.725															7.54162	-0.9716	84.116	-0.9716			0.09593	-1.86985			--
																	1.22534	-8.463	0.27422	-13.735															7.33732	-0.9726	84.1701	-0.9726			0.09601	-1.86785			--
																	1.22598	-8.464	0.27444	-13.73															7.18849	-0.9736	84.346	-0.9736			0.09609	-1.86885			--
																	1.22726	-8.451	0.27467	-13.775															7.20202	-0.9746	85.2796	-0.9746			0.09617	-1.87585			--
																	1.22854	-8.48	0.27489	-13.73															7.47938	-0.9756	85.5231	-0.9756			0.09625	-1.87985			--
																	1.22918	-8.479	0.27511	-13.72															7.50374	-0.9766	85.8749	-0.9766			0.09633	-1.87985			--
																	1.23046	-8.458	0.27533	-13.745															7.26561	-0.9776	85.7396	-0.9776			0.09641	-1.88085			--
																	1.2311	-8.46	0.27556	-13.75															7.11949	-0.9786	84.9955	-0.9786			0.09649	-1.87885			--
																	1.23237	-8.476	0.27578	-13.71															7.17631	-0.9796	84.9819	-0.9796			0.09657	-1.87585			--
																	1.23365	-8.466	0.276	-13.72															7.4875	-0.9806	85.1037	-0.9806			0.09665	-1.87285			--
																	1.23429	-8.465	0.27622	-13.76															7.54568	-0.9816	84.9143	-0.9816			0.09673	-1.86985			--
																	1.23557	-8.476	0.27644	-13.76															7.33732	-0.9826	84.8196	-0.9826			0.09681	-1.86785			--
																	1.23621	-8.442	0.27667	-13.735															7.18578	-0.9836	85.1308	-0.9836			0.09689	-1.86885			--
																	1.23749	-8.457	0.27689	-13.715															7.23855	-0.9846	85.7802	-0.9846			0.09697	-1.87585			--
																	1.23877	-8.481	0.27711	-13.75															7.54568	-0.9856	85.8343	-0.9856			0.09705	-1.87985			--
																	1.23941	-8.453	0.27733	-13.765															7.45638	-0.9866	86.5514	-0.9866			0.09713	-1.87985			--
																	1.24068	-8.467	0.27756	-13.74															7.13166	-0.9876	87.9315	-0.9876			0.09721	-1.87985			--
																	1.24132	-8.479	0.27778	-13.74															6.99907	-0.9886	87.6879	-0.9886			0.09729	-1.87985			--
																	1.2426	-8.461	0.278	-13.75															7.44285	-0.9896	87.512	-0.9896			0.09737	-1.87685			--
																	1.24388	-8.454	0.27822	-13.755															7.91099	-0.9906	88.1615	-0.9906			0.09745	-1.87385			--
																	1.24452	-8.463	0.27844	-13.72															7.69586	-0.9916	87.9585	-0.9916			0.09753	-1.87185			--
																	1.2458	-8.451	0.27867	-13.71															6.99501	-0.9926	86.8897	-0.9926			0.09761	-1.86985			--
																	1.24644	-8.459	0.27889	-13.755															6.6527	-0.9936	86.7138	-0.9936			0.09769	-1.86985			--
																	1.24771	-8.442	0.27911	-13.735															7.07484	-0.9946	87.2956	-0.9946			0.09777	-1.87785			--
																	1.24899	-8.442	0.27933	-13.7															7.48886	-0.9956	87.3091	-0.9956			0.09785	-1.87985			--
																	1.24963	-8.474	0.27956	-13.73															7.27643	-0.9966	86.795	-0.9966			0.09793	-1.88085			--
																	1.25091	-8.463	0.27978	-13.76															6.7853	-0.9976	87.3226	-0.9976			0.09801	-1.88085			--
																	1.25155	-8.443	0.28	-13.745															6.64458	-0.9986	88.1615	-0.9986			0.09809	-1.87985			--
																	1.25283	-8.474	0.28022	-13.72															7.19525	-0.9996	88.7568	-0.9996			0.09817	-1.87785			--
																	1.25411	-8.487	0.28044	-13.735															7.33597	-1.0006	88.4862	-1.0006			0.09825	-1.87385			--
																	1.25475	-8.465	0.28067	-13.76															7.24937	-1.0016	88.7433	-1.0016			0.09833	-1.87185			--
																	1.25602	-8.458	0.28089	-13.72															6.74065	-1.0026	88.1479	-1.0026			0.09841	-1.87085			--
																	1.25666	-8.48	0.28111	-13.705															6.742	-1.0036	88.3374	-1.0036			0.09849	-1.87185			--
																	1.25794	-8.458	0.28133	-13.735															7.32785	-1.0046	88.7568	-1.0046			0.09857	-1.87885			--
																	1.25922	-8.456	0.28156	-13.76															7.53486	-1.0056	89.0139	-1.0056			0.09865	-1.88085			--
																	1.25986	-8.453	0.28178	-13.725															7.47397	-1.0066	88.7703	-1.0066			0.09873	-1.88085			--
																	1.26114	-8.444	0.282	-13.73															7.11407	-1.0076	89.0003	-1.0076			0.09881	-1.88085			--
																	1.26178	-8.462	0.28222	-13.725															7.15737	-1.0086	89.4468	-1.0086			0.09889	-1.87985			--
																	1.26306	-8.473	0.28244	-13.755															7.75269	-1.0096	89.528	-1.0096			0.09897	-1.87685			--
																	1.26433	-8.481	0.28267	-13.72															7.92182	-1.0106	89.5551	-1.0106			0.09905	-1.87285			--
																	1.26497	-8.482	0.28289	-13.71															7.61063	-1.0116	89.6498	-1.0116			0.09913	-1.87085			--
																	1.26625	-8.479	0.28311	-13.735															7.14925	-1.0126	89.7716	-1.0126			0.09921	-1.86985			--
																	1.26689	-8.447	0.28333	-13.76															6.93954	-1.0136	90.191	-1.0136			0.09929	-1.87185			--
																	1.26817	-8.472	0.28356	-13.72															7.3955	-1.0146	90.3533	-1.0146			0.09937	-1.87885			--
																	1.26945	-8.45	0.28378	-13.74															7.95564	-1.0156	90.4751	-1.0156			0.09945	-1.88085			--
																	1.27009	-8.447	0.284	-13.755															7.99758	-1.0166	90.5563	-1.0166			0.09953	-1.88085			--
																	1.27137	-8.46	0.28422	-13.755															7.89881	-1.0176	90.7051	-1.0176			0.09961	-1.88085			--
																	1.272	-8.469	0.28444	-13.73															7.77028	-1.0186	90.9216	-1.0186			0.0997	-1.87985			--
																	1.27328	-8.476	0.28467	-13.72															8.13424	-1.0196	91.0975	-1.0196			0.09978	-1.87585			--
																	1.27456	-8.47	0.28489	-13.73															8.35342	-1.0206	91.2328	-1.0206			0.09986	-1.87085			--
																	1.2752	-8.482	0.28511	-13.76															8.39266	-1.0216	91.314	-1.0216			0.09994	-1.86885			--
																	1.27648	-8.469	0.28533	-13.715															8.16265	-1.0226	91.4628	-1.0226			0.10002	-1.86785			--
																	1.27712	-8.47	0.28556	-13.705															7.75134	-1.0236	91.6522	-1.0236			0.1001	-1.87085			--
																	1.2784	-8.482	0.28578	-13.75															7.9827	-1.0246	92.8699	-1.0246			0.10018	-1.87885			--
																	1.27967	-8.459	0.286	-13.755															8.47655	-1.0256	95.5759	-1.0256			0.10026	-1.87985			--
																	1.28031	-8.441	0.28622	-13.705															8.22759	-1.0266	94.3718	-1.0266			0.10034	-1.87985			--
																	1.28159	-8.47	0.28644	-13.71															7.90829	-1.0276	93.0999	-1.0276			0.10042	-1.88085			--
																	1.28223	-8.465	0.28667	-13.76															7.83793	-1.0286	92.8699	-1.0286			0.1005	-1.87985			--
																	1.28351	-8.479	0.28689	-13.735															7.77569	-1.0296	92.924	-1.0296			0.10058	-1.87585			--
																	1.28479	-8.467	0.28711	-13.73															7.98811	-1.0306	92.5993	-1.0306			0.10066	-1.87085			--
																	1.28543	-8.468	0.28733	-13.725															8.10447	-1.0316	91.8146	-1.0316			0.10074	-1.86885			--
																	1.28671	-8.462	0.28756	-13.75															7.93264	-1.0326	91.7199	-1.0326			0.10082	-1.86685			--
																	1.28735	-8.462	0.28778	-13.745															7.69722	-1.0336	93.0052	-1.0336			0.1009	-1.87085			--
																	1.28862	-8.444	0.288	-13.71															7.84469	-1.0346	99.8379	-1.0346			0.10098	-1.87785			--
																	1.2899	-8.481	0.28822	-13.725															8.01382	-1.0356	99.9055	-1.0356			0.10106	-1.87985			--
																	1.29054	-8.472	0.28844	-13.75															7.99488	-1.0366	100.474	-1.0366			0.10114	-1.87985			--
																	1.29182	-8.451	0.28867	-13.735															7.95564	-1.0376	99.5943	-1.0376			0.10122	-1.87985			--
																	1.29246	-8.492	0.28889	-13.73															7.80816	-1.0386	98.9449	-1.0386			0.1013	-1.87985			--
																	1.29374	-8.488	0.28911	-13.735															8.03817	-1.0396	99.8379	-1.0396			0.10138	-1.87585			--
																	1.29502	-8.442	0.28933	-13.755															8.27224	-1.0406	100.663	-1.0406			0.10146	-1.87185			--
																	1.29565	-8.447	0.28956	-13.745															8.02194	-1.0416	100.758	-1.0416			0.10154	-1.87085			--
																	1.29693	-8.472	0.28978	-13.72															7.62821	-1.0426	100.69	-1.0426			0.10162	-1.86885			--
																	1.29757	-8.447	0.29	-13.745															8.19918	-1.0436	100.866	-1.0436			0.1017	-1.87185			--
																	1.29885	-8.465	0.29022	-13.75															9.46559	-1.0446	101.881	-1.0446			0.10178	-1.87885			--
																	1.30013	-8.453	0.29044	-13.72															9.91208	-1.0456	101.448	-1.0456			0.10186	-1.87985			--
																	1.30077	-8.464	0.29067	-13.695															9.21528	-1.0466	101.353	-1.0466			0.10194	-1.87985			--
																	1.30205	-8.469	0.29089	-13.74															8.64296	-1.0476	100.853	-1.0476			0.10202	-1.87985			--
																	1.30269	-8.471	0.29111	-13.75															9.17875	-1.0486	100.839	-1.0486			0.1021	-1.87885			--
																	1.30396	-8.471	0.29133	-13.725															9.70372	-1.0496	101.516	-1.0496			0.10218	-1.87585			--
																	1.30524	-8.457	0.29156	-13.705															10.0474	-1.0506	101.786	-1.0506			0.10226	-1.87285			--
																	1.30588	-8.468	0.29178	-13.74															10.0257	-1.0516	102.097	-1.0516			0.10234	-1.87185			--
																	1.30716	-8.476	0.292	-13.75															9.28835	-1.0526	102.517	-1.0526			0.10242	-1.86985			--
																	1.3078	-8.465	0.29222	-13.715															9.52918	-1.0536	102.666	-1.0536			0.1025	-1.87285			--
																	1.30908	-8.464	0.29244	-13.72															10.23	-1.0546	104.019	-1.0546			0.10258	-1.87885			--
																	1.31036	-8.452	0.29267	-13.735															10.3383	-1.0556	107.577	-1.0556			0.10266	-1.87985			--
																	1.311	-8.479	0.29289	-13.74															9.74701	-1.0566	106.589	-1.0566			0.10274	-1.87985			--
																	1.31227	-8.471	0.29311	-13.74															9.52377	-1.0576	106.224	-1.0576			0.10282	-1.87985			--
																	1.31291	-8.491	0.29333	-13.72															10.1245	-1.0586	105.426	-1.0586			0.1029	-1.87785			--
																	1.31419	-8.434	0.29356	-13.74															10.1191	-1.0596	104.939	-1.0596			0.10298	-1.87485			--
																	1.31547	-8.459	0.29378	-13.75															9.61036	-1.0606	105.548	-1.0606			0.10306	-1.87185			--
																	1.31611	-8.47	0.294	-13.725															9.29105	-1.0616	105.507	-1.0616			0.10314	-1.87085			--
																	1.31739	-8.463	0.29422	-13.71															9.07187	-1.0626	103.383	-1.0626			0.10322	-1.86985			--
																	1.31803	-8.455	0.29444	-13.725															9.42365	-1.0636	102.165	-1.0636			0.1033	-1.87285			--
																	1.3193	-8.486	0.29467	-13.745															10.065	-1.0646	103.762	-1.0646			0.10338	-1.87985			--
																	1.32058	-8.465	0.29489	-13.71															10.1069	-1.0656	103.965	-1.0656			0.10346	-1.88085			--
																	1.32122	-8.461	0.29511	-13.71															9.84849	-1.0666	104.682	-1.0666			0.10354	-1.87985			--
																	1.3225	-8.487	0.29533	-13.74															9.59954	-1.0676	104.695	-1.0676			0.10362	-1.87985			--
																	1.32314	-8.46	0.29556	-13.745															9.69154	-1.0686	104.858	-1.0686			0.1037	-1.87785			--
																	1.32442	-8.451	0.29578	-13.7															10.1935	-1.0696	105.453	-1.0696			0.10378	-1.87385			--
																	1.3257	-8.442	0.296	-13.71															10.3532	-1.0706	105.642	-1.0706			0.10386	-1.87085			--
																	1.32634	-8.495	0.29622	-13.74															10.2138	-1.0716	106.413	-1.0716			0.10394	-1.86885			--
																	1.32761	-8.482	0.29644	-13.745															9.79978	-1.0726	109.052	-1.0726			0.10402	-1.86785			--
																	1.32825	-8.477	0.29667	-13.725															9.90261	-1.0736	109.065	-1.0736			0.1041	-1.87285			--
																	1.32953	-8.471	0.29689	-13.72															10.2801	-1.0746	109.972	-1.0746			0.10418	-1.87885			--
																	1.33081	-8.472	0.29711	-13.74															10.6386	-1.0756	107.076	-1.0756			0.10426	-1.87985			--
																	1.33145	-8.464	0.29733	-13.74															10.318	-1.0766	106.386	-1.0766			0.10434	-1.87985			--
																	1.33273	-8.466	0.29756	-13.71															9.86337	-1.0776	106.441	-1.0776			0.10442	-1.87985			--
																	1.33337	-8.473	0.29778	-13.725															9.93102	-1.0786	106.522	-1.0786			0.1045	-1.87785			--
																	1.33465	-8.49	0.298	-13.755															10.3058	-1.0796	108.091	-1.0796			0.10458	-1.87285			--
																	1.33592	-8.443	0.29822	-13.74															10.5101	-1.0806	107.523	-1.0806			0.10466	-1.86985			--
																	1.33656	-8.48	0.29844	-13.725															10.3288	-1.0816	108.294	-1.0816			0.10474	-1.86785			--
																	1.33784	-8.46	0.29867	-13.725															10.0839	-1.0826	108.781	-1.0826			0.10482	-1.86685			--
																	1.33848	-8.46	0.29889	-13.735															9.94726	-1.0836	108.551	-1.0836			0.1049	-1.87285			--
																	1.33976	-8.454	0.29911	-13.735															10.5142	-1.0846	108.795	-1.0846			0.10498	-1.87885			--
																	1.34104	-8.45	0.29933	-13.71															10.8727	-1.0856	109.025	-1.0856			0.10506	-1.87985			--
																	1.34168	-8.452	0.29956	-13.73															10.4749	-1.0866	110.229	-1.0866			0.10514	-1.87985			--
																	1.34296	-8.447	0.29978	-13.745															10.0596	-1.0876	109.539	-1.0876			0.10522	-1.87985			--
																	1.34359	-8.459	0.3	-13.725															9.83496	-1.0886	108.375	-1.0886			0.1053	-1.87685			--
																	1.34487	-8.461	0.30022	-13.7															10.0744	-1.0896	109.363	-1.0896			0.10538	-1.87285			--
																	1.34615	-8.461	0.30044	-13.72															9.99055	-1.0906	110.067	-1.0906			0.10547	-1.87085			--
																	1.34679	-8.458	0.30067	-13.745															9.66042	-1.0916	110.337	-1.0916			0.10555	-1.86985			--
																	1.34807	-8.442	0.30089	-13.735															9.30188	-1.0926	110.675	-1.0926			0.10563	-1.86785			--
																	1.34871	-8.465	0.30111	-13.7															9.72401	-1.0936	110.161	-1.0936			0.10571	-1.87385			--
																	1.34999	-8.467	0.30133	-13.73															10.2003	-1.0946	110.121	-1.0946			0.10579	-1.87885			--
																	1.35126	-8.467	0.30156	-13.75															10.4424	-1.0956	111.717	-1.0956			0.10587	-1.87985			--
																	1.3519	-8.465	0.30178	-13.725															10.0217	-1.0966	114.18	-1.0966			0.10595	-1.87985			--
																	1.35318	-8.453	0.302	-13.7															9.65771	-1.0976	112.948	-1.0976			0.10603	-1.87985			--
																	1.35382	-8.45	0.30222	-13.72															10.1556	-1.0986	112.204	-1.0986			0.10611	-1.87785			--
																	1.3551	-8.484	0.30244	-13.73															10.3748	-1.0996	112.028	-1.0996			0.10619	-1.87385			--
																	1.35638	-8.472	0.30267	-13.71															10.4438	-1.1006	111.677	-1.1006			0.10627	-1.87185			--
																	1.35702	-8.478	0.30289	-13.725															9.68477	-1.1016	112.718	-1.1016			0.10635	-1.87085			--
																	1.3583	-8.495	0.30311	-13.73															9.29376	-1.1026	114.329	-1.1026			0.10643	-1.86885			--
																	1.35894	-8.46	0.30333	-13.73															10.0027	-1.1036	113.016	-1.1036			0.10651	-1.87385			--
																	1.36021	-8.463	0.30356	-13.715															10.6928	-1.1046	112.8	-1.1046			0.10659	-1.87985			--
																	1.36149	-8.493	0.30378	-13.695															10.7888	-1.1056	113.097	-1.1056			0.10667	-1.87985			--
																	1.36213	-8.499	0.304	-13.725															10.0528	-1.1066	114.166	-1.1066			0.10675	-1.87985			--
																	1.36341	-8.455	0.30422	-13.735															9.66989	-1.1076	114.058	-1.1076			0.10683	-1.87985			--
																	1.36405	-8.5	0.30444	-13.68															10.3017	-1.1086	112.515	-1.1086			0.10691	-1.87885			--
																	1.36533	-8.493	0.30467	-13.685															10.9458	-1.1096	113.774	-1.1096			0.10699	-1.87485			--
																	1.36661	-8.479	0.30489	-13.735															11.05	-1.1106	113.652	-1.1106			0.10707	-1.87185			--
																	1.36724	-8.474	0.30511	-13.72															10.5588	-1.1116	114.464	-1.1116			0.10715	-1.86985			--
																	1.36852	-8.482	0.30533	-13.715															10.18	-1.1126	115.506	-1.1126			0.10723	-1.86885			--
																	1.36916	-8.476	0.30556	-13.7															10.686	-1.1136	114.653	-1.1136			0.10731	-1.87585			--
																	1.37044	-8.462	0.30578	-13.735															11.2827	-1.1146	114.856	-1.1146			0.10739	-1.87985			--
																	1.37172	-8.47	0.306	-13.735															11.4518	-1.1156	116.209	-1.1156			0.10747	-1.87985			--
																	1.37236	-8.462	0.30622	-13.705															11.0202	-1.1166	116.886	-1.1166			0.10755	-1.87985			--
																	1.37364	-8.468	0.30644	-13.71															10.6752	-1.1176	115.343	-1.1176			0.10763	-1.87985			--
																	1.37428	-8.472	0.30667	-13.72															11.0905	-1.1186	120.146	-1.1186			0.10771	-1.87785			--
																	1.37555	-8.465	0.30689	-13.73															11.7075	-1.1196	122.866	-1.1196			0.10779	-1.87385			--
																	1.37683	-8.459	0.30711	-13.715															11.8185	-1.1206	124.057	-1.1206			0.10787	-1.87085			--
																	1.37747	-8.467	0.30733	-13.705															11.4613	-1.1216	119.984	-1.1216			0.10795	-1.86885			--
																	1.37875	-8.465	0.30756	-13.72															11.2286	-1.1226	118.848	-1.1226			0.10803	-1.86885			--
																	1.37939	-8.471	0.30778	-13.72															11.3693	-1.1236	118.739	-1.1236			0.10811	-1.87585			--
																	1.38067	-8.456	0.308	-13.705															11.9145	-1.1246	119.389	-1.1246			0.10819	-1.87985			--
																	1.38195	-8.447	0.30822	-13.7															12.1499	-1.1256	123.272	-1.1256			0.10827	-1.87985			--
																	1.38259	-8.437	0.30844	-13.715															11.9389	-1.1266	125.355	-1.1266			0.10835	-1.87985			--
																	1.38386	-8.454	0.30867	-13.715															11.8915	-1.1276	123.84	-1.1276			0.10843	-1.87985			--
																	1.3845	-8.482	0.30889	-13.7															11.7982	-1.1286	124.273	-1.1286			0.10851	-1.87785			--
																	1.38578	-8.448	0.30911	-13.715															12.1946	-1.1296	121.405	-1.1296			0.10859	-1.87285			--
																	1.38706	-8.461	0.30933	-13.74															12.3394	-1.1306	119.592	-1.1306			0.10867	-1.86985			--
																	1.3877	-8.463	0.30956	-13.71															12.0268	-1.1316	120.769	-1.1316			0.10875	-1.86785			--
																	1.38898	-8.48	0.30978	-13.68															11.7738	-1.1326	120.593	-1.1326			0.10883	-1.86785			--
																	1.38962	-8.464	0.31	-13.715															11.7116	-1.1336	121.418	-1.1336			0.10891	-1.87585			--
																	1.3909	-8.447	0.31022	-13.735															12.4232	-1.1346	123.245	-1.1346			0.10899	-1.87985			--
																	1.39217	-8.447	0.31044	-13.715															12.9022	-1.1356	123.948	-1.1356			0.10907	-1.87985			--
																	1.39281	-8.482	0.31067	-13.71															12.4084	-1.1366	123.948	-1.1366			0.10915	-1.87985			--
																	1.39409	-8.464	0.31089	-13.71															11.5763	-1.1376	127.98	-1.1376			0.10923	-1.87985			--
																	1.39473	-8.44	0.31111	-13.725															11.5181	-1.1386	129.604	-1.1386			0.10931	-1.87685			--
																	1.39601	-8.481	0.31133	-13.695															11.9754	-1.1396	129.036	-1.1396			0.10939	-1.87185			--
																	1.39729	-8.476	0.31156	-13.695															11.7048	-1.1406	127.75	-1.1406			0.10947	-1.86985			--
																	1.39793	-8.445	0.31178	-13.715															11.188	-1.1416	126.492	-1.1416			0.10955	-1.86985			--
																	1.3992	-8.483	0.312	-13.735															10.8578	-1.1426	125.761	-1.1426			0.10963	-1.86885			--
																	1.39984	-8.551	0.31222	-13.69															11.5803	-1.1436	125.748	-1.1436			0.10971	-1.87585			--
																	1.40112	-8.509	0.31244	-13.69															12.0877	-1.1446	125.572	-1.1446			0.10979	-1.87985			--
																	1.4024	-8.489	0.31267	-13.715															11.8983	-1.1456	124.841	-1.1456			0.10987	-1.87985			--
																	1.40304	-8.496	0.31289	-13.735															11.0811	-1.1466	127.52	-1.1466			0.10995	-1.87985			--
																	1.40432	-8.511	0.31311	-13.71															11.1379	-1.1476	129.171	-1.1476			0.11003	-1.87985			--
																	1.40496	-8.498	0.31333	-13.69															11.9822	-1.1486	128.657	-1.1486			0.11011	-1.87685			--
																	1.40624	-8.485	0.31356	-13.72															12.4855	-1.1496	130.524	-1.1496			0.11019	-1.87085			--
																	1.40751	-8.507	0.31378	-13.735															12.2676	-1.1506	129.022	-1.1506			0.11027	-1.86985			--
																	1.40815	-8.493	0.314	-13.695															11.2123	-1.1516	127.872	-1.1516			0.11035	-1.86985			--
																	1.40943	-8.493	0.31422	-13.7															11.2245	-1.1526	127.453	-1.1526			0.11043	-1.86985			--
																	1.41007	-8.495	0.31444	-13.725															12.1959	-1.1536	129.117	-1.1536			0.11051	-1.87585			--
																	1.41135	-8.494	0.31467	-13.715															12.8724	-1.1546	131.376	-1.1546			0.11059	-1.87885			--
																	1.41263	-8.486	0.31489	-13.7															12.6573	-1.1556	135.124	-1.1556			0.11067	-1.87985			--
																	1.41327	-8.464	0.31511	-13.71															11.6723	-1.1566	133.311	-1.1566			0.11075	-1.87985			--
																	1.41455	-8.484	0.31533	-13.705															11.5519	-1.1576	131.823	-1.1576			0.11083	-1.87885			--
																	1.41518	-8.498	0.31556	-13.72															12.3488	-1.1586	129.929	-1.1586			0.11091	-1.87685			--
																	1.41646	-8.498	0.31578	-13.71															12.9672	-1.1596	132.093	-1.1596			0.11099	-1.87285			--
																	1.41774	-8.48	0.316	-13.71															12.8062	-1.1606	132.878	-1.1606			0.11107	-1.86985			--
																	1.41838	-8.474	0.31622	-13.72															12.0228	-1.1616	132.553	-1.1616			0.11116	-1.86885			--
																	1.41966	-8.481	0.31644	-13.72															11.9307	-1.1626	132.824	-1.1626			0.11124	-1.86985			--
																	1.4203	-8.486	0.31667	-13.71															12.6059	-1.1636	133.555	-1.1636			0.11132	-1.87685			--
																	1.42158	-8.489	0.31689	-13.7															13.3406	-1.1646	131.701	-1.1646			0.1114	-1.87985			--
																	1.42286	-8.498	0.31711	-13.74															13.5435	-1.1656	131.687	-1.1656			0.11148	-1.87985			--
																	1.42349	-8.496	0.31733	-13.705															12.9225	-1.1666	133.135	-1.1666			0.11156	-1.87985			--
																	1.42477	-8.494	0.31756	-13.705															12.6478	-1.1676	130.876	-1.1676			0.11164	-1.87785			--
																	1.42541	-8.486	0.31778	-13.715															13.0727	-1.1686	130.903	-1.1686			0.11172	-1.87585			--
																	1.42669	-8.442	0.318	-13.72															13.7465	-1.1696	130.456	-1.1696			0.1118	-1.87285			--
																	1.42797	-8.466	0.31822	-13.7															13.76	-1.1706	129.942	-1.1706			0.11188	-1.86985			--
																	1.42861	-8.483	0.31844	-13.7															13.2811	-1.1716	130.984	-1.1716			0.11196	-1.86685			--
																	1.42989	-8.465	0.31867	-13.72															13.0876	-1.1726	131.917	-1.1726			0.11204	-1.86885			--
																	1.43053	-8.453	0.31889	-13.735															13.3758	-1.1736	132.892	-1.1736			0.11212	-1.87685			--
																	1.4318	-8.461	0.31911	-13.715															14.0847	-1.1746	132.932	-1.1746			0.1122	-1.87985			--
																	1.43308	-8.49	0.31933	-13.68															14.2065	-1.1756	132.675	-1.1756			0.11228	-1.87985			--
																	1.43372	-8.489	0.31956	-13.705															13.76	-1.1766	136.112	-1.1766			0.11236	-1.87985			--
																	1.435	-8.493	0.31978	-13.735															13.5192	-1.1776	136.653	-1.1776			0.11244	-1.87785			--
																	1.43564	-8.488	0.32	-13.71															13.6788	-1.1786	136.112	-1.1786			0.11252	-1.87485			--
																	1.43692	-8.484	0.32022	-13.68															14.45	-1.1796	134.881	-1.1796			0.1126	-1.87185			--
																	1.4382	-8.477	0.32044	-13.7															14.4771	-1.1806	133.108	-1.1806			0.11268	-1.86985			--
																	1.43884	-8.461	0.32067	-13.74															13.99	-1.1816	133.325	-1.1816			0.11276	-1.86785			--
																	1.44011	-8.464	0.32089	-13.705															13.6788	-1.1826	135.976	-1.1826			0.11284	-1.86885			--
																	1.44075	-8.469	0.32111	-13.68															13.8412	-1.1836	141.388	-1.1836			0.11292	-1.87685			--
																	1.44203	-8.468	0.32133	-13.7															14.5448	-1.1846	139.494	-1.1846			0.113	-1.87985			--
																	1.44331	-8.469	0.32156	-13.72															14.2471	-1.1856	136.518	-1.1856			0.11308	-1.87885			--
																	1.44395	-8.474	0.32178	-13.7															13.4908	-1.1866	134.461	-1.1866			0.11316	-1.87985			--
																	1.44523	-8.466	0.322	-13.68															13.001	-1.1876	134.015	-1.1876			0.11324	-1.87785			--
																	1.44587	-8.468	0.32222	-13.71															13.4989	-1.1886	134.921	-1.1886			0.11332	-1.87385			--
																	1.44714	-8.442	0.32244	-13.715															13.9765	-1.1896	138.277	-1.1896			0.1134	-1.87085			--
																	1.44842	-8.419	0.32267	-13.7															13.6653	-1.1906	137.329	-1.1906			0.11348	-1.86985			--
																	1.44906	-8.469	0.32289	-13.685															12.8075	-1.1916	140.712	-1.1916			0.11356	-1.86885			--
																	1.45034	-8.477	0.32311	-13.7															12.6925	-1.1926	137.735	-1.1926			0.11364	-1.86985			--
																	1.45098	-8.456	0.32333	-13.75															13.6382	-1.1936	133.365	-1.1936			0.11372	-1.87685			--
																	1.45226	-8.49	0.32356	-13.715															14.1388	-1.1946	142.742	-1.1946			0.1138	-1.87985			--
																	1.45354	-8.48	0.32378	-13.685															13.5706	-1.1956	144.095	-1.1956			0.11388	-1.87985			--
																	1.45418	-8.474	0.324	-13.715															12.7642	-1.1966	139.359	-1.1966			0.11396	-1.87985			--
																	1.45545	-8.448	0.32422	-13.73															13.0957	-1.1976	144.771	-1.1976			0.11404	-1.87785			--
																	1.45609	-8.481	0.32444	-13.715															14.3553	-1.1986	144.365	-1.1986			0.11412	-1.87385			--
																	1.45737	-8.461	0.32467	-13.69															14.8965	-1.1996	137.059	-1.1996			0.1142	-1.86985			--
																	1.45865	-8.451	0.32489	-13.715															14.0983	-1.2006	139.63	-1.2006			0.11428	-1.86885			--
																	1.45929	-8.458	0.32511	-13.75															12.9428	-1.2016	137.059	-1.2016			0.11436	-1.86885			--
																	1.46057	-8.467	0.32533	-13.725															13.1701	-1.2026	136.653	-1.2026			0.11444	-1.87085			--
																	1.46121	-8.461	0.32556	-13.69															14.3689	-1.2036	138.683	-1.2036			0.11452	-1.87785			--
																	1.46249	-8.478	0.32578	-13.71															15.0048	-1.2046	138.412	-1.2046			0.1146	-1.87885			--
																	1.46376	-8.45	0.326	-13.735															14.5042	-1.2056	139.224	-1.2056			0.11468	-1.87885			--
																	1.4644	-8.462	0.32622	-13.71															13.3812	-1.2066	139.873	-1.2066			0.11476	-1.87985			--
																	1.46568	-8.477	0.32644	-13.695															13.5571	-1.2076	143.756	-1.2076			0.11484	-1.87785			--
																	1.46632	-8.47	0.32667	-13.715															14.5718	-1.2086	145.84	-1.2086			0.11492	-1.87385			--
																	1.4676	-8.469	0.32689	-13.725															15.2212	-1.2096	144.325	-1.2096			0.115	-1.86985			--
																	1.46888	-8.458	0.32711	-13.71															14.7748	-1.2106	144.757	-1.2106			0.11508	-1.86785			--
																	1.46952	-8.48	0.32733	-13.705															13.7735	-1.2116	141.889	-1.2116			0.11516	-1.86785			--
																	1.47079	-8.465	0.32756	-13.72															13.76	-1.2126	140.076	-1.2126			0.11524	-1.87085			--
																	1.47143	-8.456	0.32778	-13.74															14.5718	-1.2136	141.253	-1.2136			0.11532	-1.87785			--
																	1.47271	-8.439	0.328	-13.69															15.3566	-1.2146	141.077	-1.2146			0.1154	-1.87885			--
																	1.47399	-8.454	0.32822	-13.69															15.113	-1.2156	141.903	-1.2156			0.11548	-1.87885			--
																	1.47463	-8.448	0.32844	-13.715															14.7748	-1.2166	143.729	-1.2166			0.11556	-1.87885			--
																	1.47591	-8.425	0.32867	-13.72															15.0318	-1.2176	144.433	-1.2176			0.11564	-1.87885			--
																	1.47655	-8.429	0.32889	-13.685															15.5866	-1.2186	144.433	-1.2186			0.11572	-1.87485			--
																	1.47783	-8.473	0.32911	-13.71															16.5607	-1.2196	148.465	-1.2196			0.1158	-1.87085			--
																	1.4791	-8.454	0.32933	-13.74															17.0613	-1.2206	150.088	-1.2206			0.11588	-1.86885			--
																	1.47974	-8.466	0.32956	-13.715															16.7637	-1.2216	149.52	-1.2216			0.11596	-1.86685			--
																	1.48102	-8.484	0.32978	-13.69															16.2766	-1.2226	148.235	-1.2226			0.11604	-1.87185			--
																	1.48166	-8.506	0.33	-13.695															16.1278	-1.2236	146.976	-1.2236			0.11612	-1.87785			--
																	1.48294	-8.508	0.33022	-13.72															16.3984	-1.2246	146.246	-1.2246			0.1162	-1.87885			--
																	1.48422	-8.493	0.33044	-13.715															15.7624	-1.2256	146.232	-1.2256			0.11628	-1.87985			--
																	1.48486	-8.476	0.33067	-13.695															15.1942	-1.2266	146.056	-1.2266			0.11636	-1.87885			--
																	1.48614	-8.485	0.33089	-13.7															15.0318	-1.2276	145.326	-1.2276			0.11644	-1.87885			--
																	1.48677	-8.465	0.33111	-13.715															15.573	-1.2286	148.005	-1.2286			0.11652	-1.87585			--
																	1.48805	-8.465	0.33133	-13.71															16.4254	-1.2296	149.655	-1.2296			0.1166	-1.87185			--
																	1.48933	-8.481	0.33156	-13.705															16.3442	-1.2306	149.141	-1.2306			0.11668	-1.86885			--
																	1.48997	-8.467	0.33178	-13.69															15.8572	-1.2316	151.008	-1.2316			0.11676	-1.86685			--
																	1.49125	-8.478	0.332	-13.71															15.546	-1.2326	149.506	-1.2326			0.11685	-1.87185			--
																	1.49189	-8.484	0.33222	-13.705															15.8301	-1.2336	148.356	-1.2336			0.11693	-1.87885			--
																	1.49317	-8.481	0.33244	-13.68															16.5472	-1.2346	147.937	-1.2346			0.11701	-1.87885			--
																	1.49445	-8.48	0.33267	-13.685															16.236	-1.2356	149.601	-1.2356			0.11709	-1.87985			--
																	1.49508	-8.488	0.33289	-13.725															15.9654	-1.2366	151.861	-1.2366			0.11717	-1.87985			--
																	1.49636	-8.481	0.33311	-13.715															15.5866	-1.2376	155.609	-1.2376			0.11725	-1.87785			--
																	1.497	-8.499	0.33333	-13.69															16.7231	-1.2386	153.796	-1.2386			0.11733	-1.87485			--
																	1.49828	-8.483	0.33356	-13.69															17.3455	-1.2396	152.307	-1.2396			0.11741	-1.87185			--
																	1.49956	-8.464	0.33378	-13.72															16.2631	-1.2406	150.413	-1.2406			0.11749	-1.87085			--
																	1.5002	-8.488	0.334	-13.715															14.5853	-1.2416	152.578	-1.2416			0.11757	-1.86785			--
																	1.50148	-8.477	0.33422	-13.69															14.8424	-1.2426	153.363	-1.2426			0.11765	-1.87185			--
																	1.50212	-8.465	0.33444	-13.71															16.1413	-1.2436	153.038	-1.2436			0.11773	-1.87885			--
																	1.50339	-8.458	0.33467	-13.72															16.5337	-1.2446	153.308	-1.2446			0.11781	-1.87985			--
																	1.50467	-8.462	0.33489	-13.7															16.0195	-1.2456	154.039	-1.2456			0.11789	-1.87885			--
																	1.50531	-8.461	0.33511	-13.705															15.2618	-1.2466	152.185	-1.2466			0.11797	-1.87985			--
																	1.50659	-8.458	0.33533	-13.705															15.9383	-1.2476	152.172	-1.2476			0.11805	-1.87885			--
																	1.50723	-8.461	0.33556	-13.725															17.8596	-1.2486	153.62	-1.2486			0.11813	-1.87385			--
																	1.50851	-8.446	0.33578	-13.69															18.9149	-1.2496	151.36	-1.2496			0.11821	-1.86985			--
																	1.50979	-8.45	0.336	-13.7															18.2249	-1.2506	151.387	-1.2506			0.11829	-1.86985			--
																	1.51043	-8.464	0.33622	-13.7															17.0072	-1.2516	150.941	-1.2516			0.11837	-1.86885			--
																	1.5117	-8.474	0.33644	-13.715															17.8867	-1.2526	150.427	-1.2526			0.11845	-1.87185			--
																	1.51234	-8.472	0.33667	-13.695															18.9285	-1.2536	151.468	-1.2536			0.11853	-1.87885			--
																	1.51362	-8.465	0.33689	-13.695															18.9691	-1.2546	152.402	-1.2546			0.11861	-1.87885			--
																	1.5149	-8.478	0.33711	-13.71															18.1708	-1.2556	153.376	-1.2556			0.11869	-1.87885			--
																	1.51554	-8.478	0.33733	-13.73															18.0626	-1.2566	153.417	-1.2566			0.11877	-1.87985			--
																	1.51682	-8.454	0.33756	-13.695															19.5373	-1.2576	153.16	-1.2576			0.11885	-1.87785			--
																	1.51746	-8.467	0.33778	-13.675															20.5385	-1.2586	156.596	-1.2586			0.11893	-1.87285			--
																	1.51873	-8.459	0.338	-13.705															20.6874	-1.2596	157.137	-1.2596			0.11901	-1.86885			--
																	1.52001	-8.468	0.33822	-13.735															19.4426	-1.2606	156.596	-1.2606			0.11909	-1.86785			--
																	1.52065	-8.462	0.33844	-13.69															18.279	-1.2616	155.365	-1.2616			0.11917	-1.86785			--
																	1.52193	-8.467	0.33867	-13.69															19.0502	-1.2626	153.593	-1.2626			0.11925	-1.87285			--
																	1.52257	-8.461	0.33889	-13.695															20.4303	-1.2636	153.809	-1.2636			0.11933	-1.87785			--
																	1.52385	-8.474	0.33911	-13.735															21.4045	-1.2646	156.461	-1.2646			0.11941	-1.87885			--
																	1.52513	-8.469	0.33933	-13.69															19.9838	-1.2656	161.873	-1.2656			0.11949	-1.87885			--
																	1.52577	-8.465	0.33956	-13.67															19.1314	-1.2666	159.979	-1.2666			0.11957	-1.87885			--
																	1.52704	-8.465	0.33978	-13.705															20.2815	-1.2676	157.002	-1.2676			0.11965	-1.87785			--
																	1.52768	-8.463	0.34	-13.73															20.4709	-1.2686	154.946	-1.2686			0.11973	-1.87285			--
																	1.52896	-8.468	0.34022	-13.695															20.5521	-1.2696	154.499	-1.2696			0.11981	-1.86885			--
																	1.53024	-8.465	0.34044	-13.695															19.6997	-1.2706	155.406	-1.2706			0.11989	-1.86685			--
																	1.53088	-8.471	0.34067	-13.725															19.5509	-1.2716	158.761	-1.2716			0.11997	-1.86685			--
																	1.53216	-8.457	0.34089	-13.725															19.1179	-1.2726	157.814	-1.2726			0.12005	-1.87385			--
																	1.5328	-8.47	0.34111	-13.705															20.0515	-1.2736	161.196	-1.2736			0.12013	-1.87885			--
																	1.53408	-8.459	0.34133	-13.67															20.4574	-1.2746	158.22	-1.2746			0.12021	-1.87885			--
																	1.53535	-8.452	0.34156	-13.705															20.5656	-1.2756	156.704	-1.2756			0.12029	-1.87885			--
																	1.53599	-8.427	0.34178	-13.705															19.5509	-1.2766	157.137	-1.2766			0.12037	-1.87885			--
																	1.53727	-8.444	0.342	-13.69															19.0367	-1.2776	154.269	-1.2776			0.12045	-1.87685			--
																	1.53791	-8.47	0.34222	-13.685															19.5779	-1.2786	152.456	-1.2786			0.12053	-1.87285			--
																	1.53919	-8.453	0.34244	-13.705															19.7132	-1.2796	153.633	-1.2796			0.12061	-1.87085			--
																	1.54047	-8.45	0.34267	-13.715															19.862	-1.2806	153.457	-1.2806			0.12069	-1.86785			--
																	1.54111	-8.456	0.34289	-13.69															19.6185	-1.2816	154.283	-1.2816			0.12077	-1.86785			--
																	1.54239	-8.488	0.34311	-13.695															19.605	-1.2826	156.109	-1.2826			0.12085	-1.87385			--
																	1.54302	-8.503	0.34333	-13.7															20.2544	-1.2836	156.813	-1.2836			0.12093	-1.87885			--
																	1.5443	-8.493	0.34356	-13.715															19.9703	-1.2846	156.813	-1.2846			0.12101	-1.87885			--
																	1.54558	-8.489	0.34378	-13.675															19.4291	-1.2856	160.845	-1.2856			0.12109	-1.87885			--
																	1.54622	-8.457	0.344	-13.695															18.9555	-1.2866	162.468	-1.2866			0.12117	-1.87885			--
																	1.5475	-8.467	0.34422	-13.71															19.3344	-1.2876	161.9	-1.2876			0.12125	-1.87685			--
																	1.54814	-8.457	0.34444	-13.705															20.5115	-1.2886	160.615	-1.2886			0.12133	-1.87285			--
																	1.54942	-8.496	0.34467	-13.675															20.3356	-1.2896	159.356	-1.2896			0.12141	-1.87085			--
																	1.55069	-8.458	0.34489	-13.685															19.3073	-1.2906	158.626	-1.2906			0.12149	-1.86985			--
																	1.55133	-8.471	0.34511	-13.71															18.4549	-1.2916	158.612	-1.2916			0.12157	-1.86885			--
																	1.55261	-8.457	0.34533	-13.715															19.2802	-1.2926	158.436	-1.2926			0.12165	-1.87485			--
																	1.55325	-8.44	0.34556	-13.685															20.295	-1.2936	157.706	-1.2936			0.12173	-1.87885			--
																	1.55453	-8.487	0.34578	-13.7															20.1462	-1.2946	160.385	-1.2946			0.12181	-1.87985			--
																	1.55581	-8.491	0.346	-13.695															18.8473	-1.2956	162.035	-1.2956			0.12189	-1.87885			--
																	1.55645	-8.488	0.34622	-13.69															18.3061	-1.2966	161.521	-1.2966			0.12197	-1.87785			--
																	1.55773	-8.484	0.34644	-13.7															19.6456	-1.2976	163.388	-1.2976			0.12205	-1.87585			--
																	1.55837	-8.468	0.34667	-13.69															20.6333	-1.2986	161.886	-1.2986			0.12213	-1.87285			--
																	1.55964	-8.497	0.34689	-13.715															20.5791	-1.2996	160.736	-1.2996			0.12221	-1.87085			--
																	1.56092	-8.495	0.34711	-13.71															19.0638	-1.3006	160.317	-1.3006			0.12229	-1.86985			--
																	1.56156	-8.497	0.34733	-13.675															18.8338	-1.3016	161.981	-1.3016			0.12237	-1.86885			--
																	1.56284	-8.497	0.34756	-13.695															19.7538	-1.3026	164.241	-1.3026			0.12245	-1.87485			--
																	1.56348	-8.487	0.34778	-13.71															21.0121	-1.3036	167.988	-1.3036			0.12254	-1.87885			--
																	1.56476	-8.492	0.348	-13.685															21.3774	-1.3046	166.175	-1.3046			0.12262	-1.87885			--
																	1.56604	-8.488	0.34822	-13.66															20.3897	-1.3056	164.687	-1.3056			0.1227	-1.87885			--
																	1.56667	-8.483	0.34844	-13.7															19.1991	-1.3066	162.793	-1.3066			0.12278	-1.87785			--
																	1.56795	-8.489	0.34867	-13.715															20.1191	-1.3076	164.958	-1.3076			0.12286	-1.87485			--
																	1.56859	-8.487	0.34889	-13.69															21.8239	-1.3086	165.743	-1.3086			0.12294	-1.87085			--
																	1.56987	-8.489	0.34911	-13.7															21.7157	-1.3096	165.418	-1.3096			0.12302	-1.86885			--
																	1.57115	-8.484	0.34933	-13.705															20.065	-1.3106	165.688	-1.3106			0.1231	-1.86685			--
																	1.57179	-8.477	0.34956	-13.715															19.9026	-1.3116	166.419	-1.3116			0.12318	-1.86785			--
																	1.57307	-8.498	0.34978	-13.69															21.2827	-1.3126	164.565	-1.3126			0.12326	-1.87485			--
																	1.57371	-8.499	0.35	-13.665															21.9457	-1.3136	164.552	-1.3136			0.12334	-1.87885			--
																	1.57498	-8.497	0.35022	-13.685															22.2569	-1.3146	166	-1.3146			0.12342	-1.87785			--
																	1.57626	-8.488	0.35044	-13.71															21.2015	-1.3156	163.74	-1.3156			0.1235	-1.87885			--
																	1.5769	-8.487	0.35067	-13.69															21.2421	-1.3166	163.767	-1.3166			0.12358	-1.87785			--
																	1.57818	-8.475	0.35089	-13.665															21.7562	-1.3176	163.321	-1.3176			0.12366	-1.87385			--
																	1.57882	-8.485	0.35111	-13.705															22.6898	-1.3186	162.806	-1.3186			0.12374	-1.86985			--
																	1.5801	-8.49	0.35133	-13.725															23.3257	-1.3196	163.848	-1.3196			0.12382	-1.86685			--
																	1.58138	-8.469	0.35156	-13.675															22.5951	-1.3206	164.782	-1.3206			0.1239	-1.86585			--
																	1.58202	-8.476	0.35178	-13.665															21.9592	-1.3216	165.756	-1.3216			0.12398	-1.86685			--
																	1.58329	-8.47	0.352	-13.695															21.9727	-1.3226	165.797	-1.3226			0.12406	-1.87485			--
																	1.58393	-8.478	0.35222	-13.71															23.7993	-1.3236	165.54	-1.3236			0.12414	-1.87785			--
																	1.58521	-8.478	0.35244	-13.67															24.9493	-1.3246	168.976	-1.3246			0.12422	-1.87785			--
																	1.58649	-8.484	0.35267	-13.68															24.0563	-1.3256	169.517	-1.3256			0.1243	-1.87785			--
																	1.58713	-8.478	0.35289	-13.695															23.5151	-1.3266	168.976	-1.3266			0.12438	-1.87685			--
																	1.58841	-8.479	0.35311	-13.705															23.7857	-1.3276	167.745	-1.3276			0.12446	-1.87385			--
																	1.58905	-8.482	0.35333	-13.68															25.1658	-1.3286	165.973	-1.3286			0.12454	-1.86985			--
																	1.59033	-8.483	0.35356	-13.67															26.0317	-1.3296	166.189	-1.3296			0.12462	-1.86785			--
																	1.5916	-8.475	0.35378	-13.71															25.3282	-1.3306	168.841	-1.3306			0.1247	-1.86685			--
																	1.59224	-8.477	0.354	-13.71															23.9752	-1.3316	174.253	-1.3316			0.12478	-1.86785			--
																	1.59352	-8.477	0.35422	-13.69															23.2175	-1.3326	172.359	-1.3326			0.12486	-1.87485			--
																	1.59416	-8.468	0.35444	-13.69															23.0687	-1.3336	169.382	-1.3336			0.12494	-1.87785			--
																	1.59544	-8.474	0.35467	-13.71															22.9739	-1.3346	167.326	-1.3346			0.12502	-1.87885			--
																	1.59672	-8.476	0.35489	-13.705															22.6627	-1.3356	166.879	-1.3356			0.1251	-1.87885			--
																	1.59736	-8.483	0.35511	-13.69															21.648	-1.3366	167.786	-1.3366			0.12518	-1.87685			--
																	1.59863	-8.476	0.35533	-13.67															22.9469	-1.3376	171.141	-1.3376			0.12526	-1.87485			--
																	1.59927	-8.486	0.35556	-13.715															24.6923	-1.3386	170.194	-1.3386			0.12534	-1.87185			--
																	1.60055	-8.481	0.35578	-13.7															23.7046	-1.3396	173.576	-1.3396			0.12542	-1.86985			--
																	1.60183	-8.489	0.356	-13.68															20.958	-1.3406	170.6	-1.3406			0.1255	-1.86885			--
																	1.60247	-8.498	0.35622	-13.69															20.0109	-1.3416	170.884	-1.3416			0.12558	-1.86885			--
																	1.60375	-8.473	0.35644	-13.705															20.8903	-1.3426	179.949	-1.3426			0.12566	-1.87585			--
																	1.60439	-8.48	0.35667	-13.69															21.4586	-1.3436	173.319	-1.3436			0.12574	-1.87885			--
																	1.60567	-8.468	0.35689	-13.67															20.958	-1.3446	167.772	-1.3446			0.12582	-1.87885			--
																	1.60694	-8.472	0.35711	-13.685															19.5103	-1.3456	166.554	-1.3456			0.1259	-1.87885			--
																	1.60758	-8.466	0.35733	-13.705															20.1326	-1.3466	168.854	-1.3466			0.12598	-1.87785			--
																	1.60886	-8.476	0.35756	-13.69															22.0674	-1.3476	171.155	-1.3476			0.12606	-1.87485			--
																	1.6095	-8.488	0.35778	-13.675															23.0957	-1.3486	175.755	-1.3486			0.12614	-1.87185			--
																	1.61078	-8.483	0.358	-13.695															22.8386	-1.3496	170.749	-1.3496			0.12622	-1.86985			--
																	1.61206	-8.486	0.35822	-13.705															20.6197	-1.3506	167.095	-1.3506			0.1263	-1.86885			--
																	1.6127	-8.49	0.35844	-13.695															20.8362	-1.3516	166.284	-1.3516			0.12638	-1.86985			--
																	1.61398	-8.491	0.35867	-13.68															22.5951	-1.3526	170.884	-1.3526			0.12646	-1.87585			--
																	1.61461	-8.489	0.35889	-13.69															23.5016	-1.3536	176.025	-1.3536			0.12654	-1.87885			--
																	1.61589	-8.483	0.35911	-13.705															22.9063	-1.3546	171.29	-1.3546			0.12662	-1.87885			--
																	1.61717	-8.497	0.35933	-13.68															21.1474	-1.3556	168.178	-1.3556			0.1267	-1.87885			--
																	1.61781	-8.491	0.35956	-13.67															21.1068	-1.3566	169.802	-1.3566			0.12678	-1.87885			--
																	1.61909	-8.499	0.35978	-13.685															22.6492	-1.3576	171.29	-1.3576			0.12686	-1.87485			--
																	1.61973	-8.488	0.36	-13.7															23.8399	-1.3586	171.019	-1.3586			0.12694	-1.87185			--
																	1.62101	-8.482	0.36022	-13.68															23.2987	-1.3596	172.778	-1.3596			0.12702	-1.86885			--
																	1.62228	-8.482	0.36044	-13.68															21.8239	-1.3606	175.755	-1.3606			0.1271	-1.86785			--
																	1.62292	-8.485	0.36067	-13.685															21.7698	-1.3616	171.966	-1.3616			0.12718	-1.86985			--
																	1.6242	-8.472	0.36089	-13.705															22.9334	-1.3626	175.214	-1.3626			0.12726	-1.87685			--
																	1.62484	-8.478	0.36111	-13.68															24.1105	-1.3636	173.319	-1.3636			0.12734	-1.87885			--
																	1.62612	-8.478	0.36133	-13.675															23.7993	-1.3646	177.243	-1.3646			0.12742	-1.87885			--
																	1.6274	-8.472	0.36156	-13.695															22.6898	-1.3656	171.155	-1.3656			0.1275	-1.87885			--
																	1.62804	-8.48	0.36178	-13.705															22.5545	-1.3666	174.131	-1.3666			0.12758	-1.87785			--
																	1.62932	-8.472	0.362	-13.68															24.0563	-1.3676	172.372	-1.3676			0.12766	-1.87485			--
																	1.62996	-8.468	0.36222	-13.695															26.5053	-1.3686	174.537	-1.3686			0.12774	-1.86985			--
																	1.63123	-8.467	0.36244	-13.705															27.263	-1.3696	173.861	-1.3696			0.12782	-1.86785			--
																	1.63251	-8.471	0.36267	-13.7															25.2199	-1.3706	180.355	-1.3706			0.1279	-1.86585			--
																	1.63315	-8.467	0.36289	-13.67															24.2187	-1.3716	182.655	-1.3716			0.12798	-1.86885			--
																	1.63443	-8.468	0.36311	-13.69															24.9764	-1.3726	178.19	-1.3726			0.12806	-1.87685			--
																	1.63507	-8.473	0.36333	-13.705															26.5864	-1.3736	173.861	-1.3736			0.12814	-1.87785			--
																	1.63635	-8.471	0.36356	-13.685															25.7341	-1.3746	174.808	-1.3746			0.12823	-1.87885			--
																	1.63763	-8.478	0.36378	-13.685															24.6923	-1.3756	176.566	-1.3756			0.12831	-1.87785			--
																	1.63826	-8.461	0.364	-13.685															24.354	-1.3766	173.049	-1.3766			0.12839	-1.87785			--
																	1.63954	-8.46	0.36422	-13.685															24.8411	-1.3776	173.59	-1.3776			0.12847	-1.87385			--
																	1.64018	-8.464	0.36444	-13.695															26.2617	-1.3786	176.566	-1.3786			0.12855	-1.86885			--
																	1.64146	-8.465	0.36467	-13.675															25.8964	-1.3796	175.484	-1.3796			0.12863	-1.86785			--
																	1.64274	-8.459	0.36489	-13.695															25.274	-1.3806	175.619	-1.3806			0.12871	-1.86585			--
																	1.64338	-8.467	0.36511	-13.71															25.0846	-1.3816	175.619	-1.3816			0.12879	-1.86885			--
																	1.64466	-8.453	0.36533	-13.685															25.3146	-1.3826	176.025	-1.3826			0.12887	-1.87685			--
																	1.6453	-8.434	0.36556	-13.68															26.2482	-1.3836	175.755	-1.3836			0.12895	-1.87785			--
																	1.64657	-8.458	0.36578	-13.69															25.8288	-1.3846	178.596	-1.3846			0.12903	-1.87785			--
																	1.64785	-8.443	0.366	-13.715															24.3134	-1.3856	184.549	-1.3856			0.12911	-1.87785			--
																	1.64849	-8.515	0.36622	-13.68															23.434	-1.3866	183.061	-1.3866			0.12919	-1.87785			--
																	1.64977	-8.493	0.36644	-13.66															24.3405	-1.3876	184.143	-1.3876			0.12927	-1.87285			--
																	1.65041	-8.483	0.36667	-13.69															25.3823	-1.3886	180.49	-1.3886			0.12935	-1.86885			--
																	1.65169	-8.489	0.36689	-13.71															24.8681	-1.3896	178.596	-1.3896			0.12943	-1.86885			--
																	1.65297	-8.485	0.36711	-13.69															22.7575	-1.3906	174.402	-1.3906			0.12951	-1.86785			--
																	1.65361	-8.474	0.36733	-13.67															23.5016	-1.3916	178.325	-1.3916			0.12959	-1.86985			--
																	1.65488	-8.471	0.36756	-13.695															26.5864	-1.3926	186.173	-1.3926			0.12967	-1.87685			--
																	1.65552	-8.468	0.36778	-13.7															26.7082	-1.3936	184.82	-1.3936			0.12975	-1.87885			--
																	1.6568	-8.456	0.368	-13.685															26.1535	-1.3946	182.655	-1.3946			0.12983	-1.87785			--
																	1.65808	-8.47	0.36822	-13.67															25.5582	-1.3956	180.22	-1.3956			0.12991	-1.87785			--
																	1.65872	-8.478	0.36844	-13.705															27.4524	-1.3966	179.002	-1.3966			0.12999	-1.87685			--
																	1.66	-8.459	0.36867	-13.735															30.1043	-1.3976	179.002	-1.3976			0.13007	-1.87385			--
																	1.66064	-8.472	0.36889	-13.695															29.8472	-1.3986	179.543	-1.3986			0.13015	-1.86985			--
																	1.66192	-8.476	0.36911	-13.675															28.2236	-1.3996	176.972	-1.3996			0.13023	-1.86885			--
																	1.66319	-8.441	0.36933	-13.68															27.4524	-1.4006	180.761	-1.4006			0.13031	-1.86785			--
																	1.66383	-8.494	0.36956	-13.715															28.6701	-1.4016	181.803	-1.4016			0.13039	-1.87085			--
																	1.66511	-8.487	0.36978	-13.695															30.1854	-1.4026	182.736	-1.4026			0.13047	-1.87685			--
																	1.66575	-8.476	0.37	-13.675															30.6049	-1.4036	183.71	-1.4036			0.13055	-1.87785			--
																	1.66703	-8.47	0.37022	-13.69															29.4548	-1.4046	183.751	-1.4046			0.13063	-1.87885			--
																	1.66831	-8.459	0.37044	-13.69															27.6553	-1.4056	183.494	-1.4056			0.13071	-1.87785			--
																	1.66895	-8.435	0.37067	-13.675															28.5483	-1.4066	186.93	-1.4066			0.13079	-1.87585			--
																	1.67022	-8.45	0.37089	-13.65															30.5913	-1.4076	187.472	-1.4076			0.13087	-1.87385			--
																	1.67086	-8.45	0.37111	-13.68															30.7131	-1.4086	186.93	-1.4086			0.13095	-1.87085			--
																	1.67214	-8.485	0.37133	-13.7															29.6442	-1.4096	185.699	-1.4096			0.13103	-1.86785			--
																	1.67342	-8.484	0.37156	-13.66															28.7648	-1.4106	183.927	-1.4106			0.13111	-1.86685			--
																	1.67406	-8.472	0.37178	-13.675															28.9542	-1.4116	184.143	-1.4116			0.13119	-1.87185			--
																	1.67534	-8.47	0.372	-13.685															29.0219	-1.4126	186.795	-1.4126			0.13127	-1.87685			--
																	1.67598	-8.48	0.37222	-13.705															29.2654	-1.4136	192.207	-1.4136			0.13135	-1.87785			--
																	1.67726	-8.459	0.37244	-13.67															28.8865	-1.4146	190.313	-1.4146			0.13143	-1.87785			--
																	1.67853	-8.495	0.37267	-13.665															27.5741	-1.4156	187.336	-1.4156			0.13151	-1.87785			--
																	1.67917	-8.518	0.37289	-13.7															28.0477	-1.4166	185.28	-1.4166			0.13159	-1.87585			--
																	1.68045	-8.499	0.37311	-13.695															29.4819	-1.4176	184.833	-1.4176			0.13167	-1.87285			--
																	1.68109	-8.505	0.37333	-13.675															30.4696	-1.4186	185.74	-1.4186			0.13175	-1.86985			--
																	1.68237	-8.491	0.37356	-13.685															29.8607	-1.4196	189.095	-1.4196			0.13183	-1.86785			--
																	1.68365	-8.496	0.37378	-13.7															29.1436	-1.4206	188.148	-1.4206			0.13191	-1.86685			--
																	1.68429	-8.501	0.374	-13.695															29.076	-1.4216	191.531	-1.4216			0.13199	-1.87185			--
																	1.68557	-8.501	0.37422	-13.665															30.1448	-1.4226	188.554	-1.4226			0.13207	-1.87785			--
																	1.6862	-8.492	0.37444	-13.66															31.0919	-1.4236	184.184	-1.4236			0.13215	-1.87785			--
																	1.68748	-8.507	0.37467	-13.695															30.6455	-1.4246	193.56	-1.4246			0.13223	-1.87785			--
																	1.68876	-8.502	0.37489	-13.7															29.8066	-1.4256	194.913	-1.4256			0.13231	-1.87785			--
																	1.6894	-8.494	0.37511	-13.69															29.6442	-1.4266	190.178	-1.4266			0.13239	-1.87585			--
																	1.69068	-8.496	0.37533	-13.675															30.456	-1.4276	195.59	-1.4276			0.13247	-1.87085			--
																	1.69132	-8.487	0.37556	-13.7															31.349	-1.4286	195.184	-1.4286			0.13255	-1.86885			--
																	1.6926	-8.497	0.37578	-13.69															30.8755	-1.4296	187.878	-1.4296			0.13263	-1.86785			--
																	1.69388	-8.483	0.376	-13.655															30.0366	-1.4306	190.448	-1.4306			0.13271	-1.86685			--
																	1.69451	-8.488	0.37622	-13.68															29.766	-1.4316	187.878	-1.4316			0.13279	-1.87185			--
																	1.69579	-8.5	0.37644	-13.69															30.7943	-1.4326	187.472	-1.4326			0.13287	-1.87785			--
																	1.69643	-8.473	0.37667	-13.68															31.2814	-1.4336	189.501	-1.4336			0.13295	-1.87785			--
																	1.69771	-8.5	0.37689	-13.66															30.2125	-1.4346	189.231	-1.4346			0.13303	-1.87785			--
																	1.69899	-8.498	0.37711	-13.665															28.8865	-1.4356	190.042	-1.4356			0.13311	-1.87785			--
																	1.69963	-8.506	0.37733	-13.69															28.8054	-1.4366	190.692	-1.4366			0.13319	-1.87585			--
																	1.70091	-8.494	0.37756	-13.695															30.3478	-1.4376	194.575	-1.4376			0.13327	-1.87085			--
																	1.70155	-8.494	0.37778	-13.655															30.1178	-1.4386	196.659	-1.4386			0.13335	-1.86785			--
																	1.70282	-8.452	0.378	-13.675															28.9136	-1.4396	195.143	-1.4396			0.13343	-1.86785			--
																	1.7041	-8.443	0.37822	-13.71															27.1547	-1.4406	195.576	-1.4406			0.13351	-1.86685			--
																	1.70474	-8.494	0.37844	-13.67															28.1289	-1.4416	192.708	-1.4416			0.13359	-1.87185			--
																	1.70602	-8.494	0.37867	-13.66															29.8066	-1.4426	190.895	-1.4426			0.13367	-1.87785			--
																	1.70666	-8.499	0.37889	-13.675															29.6578	-1.4436	192.072	-1.4436			0.13375	-1.87785			--
																	1.70794	-8.493	0.37911	-13.7															27.5606	-1.4446	191.896	-1.4446			0.13383	-1.87785			--
																	1.70922	-8.478	0.37933	-13.66															26.7082	-1.4456	192.721	-1.4456			0.13392	-1.87785			--
																	1.70986	-8.482	0.37956	-13.67															28.2371	-1.4466	194.548	-1.4466			0.134	-1.87585			--
																	1.71113	-8.478	0.37978	-13.705															30.2937	-1.4476	195.251	-1.4476			0.13408	-1.87185			--
																	1.71177	-8.483	0.38	-13.705															30.1178	-1.4486	195.251	-1.4486			0.13416	-1.86785			--
																	1.71305	-8.479	0.38022	-13.67															28.21	-1.4496	199.283	-1.4496			0.13424	-1.86685			--
																	1.71433	-8.485	0.38044	-13.68															27.5065	-1.4506	200.907	-1.4506			0.13432	-1.86585			--
																	1.71497	-8.48	0.38067	-13.68															29.4548	-1.4516	200.339	-1.4516			0.1344	-1.87185			--
																	1.71625	-8.483	0.38089	-13.705															32.4179	-1.4526	199.053	-1.4526			0.13448	-1.87785			--
																	1.71689	-8.489	0.38111	-13.675															31.2137	-1.4536	197.795	-1.4536			0.13456	-1.87785			--
																	1.71816	-8.491	0.38133	-13.665															29.1436	-1.4546	197.064	-1.4546			0.13464	-1.87785			--
																	1.71944	-8.472	0.38156	-13.705															27.5877	-1.4556	197.051	-1.4556			0.13472	-1.87785			--
																	1.72008	-8.474	0.38178	-13.71															28.2912	-1.4566	196.875	-1.4566			0.1348	-1.87585			--
																	1.72136	-8.477	0.382	-13.66															29.0624	-1.4576	196.144	-1.4576			0.13488	-1.87185			--
																	1.722	-8.486	0.38222	-13.665															29.6036	-1.4586	198.823	-1.4586			0.13496	-1.86885			--
																	1.72328	-8.483	0.38244	-13.68															29.103	-1.4596	200.474	-1.4596			0.13504	-1.86685			--
																	1.72456	-8.483	0.38267	-13.695															28.7107	-1.4606	199.96	-1.4606			0.13512	-1.86585			--
																	1.7252	-8.508	0.38289	-13.68															30.1584	-1.4616	201.827	-1.4616			0.1352	-1.87285			--
																	1.72647	-8.493	0.38311	-13.675															31.322	-1.4626	200.325	-1.4626			0.13528	-1.87785			--
																	1.72711	-8.496	0.38333	-13.705															32.4449	-1.4636	199.175	-1.4636			0.13536	-1.87785			--
																	1.72839	-8.499	0.38356	-13.71															32.1743	-1.4646	198.756	-1.4646			0.13544	-1.87785			--
																	1.72967	-8.484	0.38378	-13.685															31.579	-1.4656	200.42	-1.4656			0.13552	-1.87785			--
																	1.73031	-8.483	0.384	-13.665															32.1473	-1.4666	202.679	-1.4666			0.1356	-1.87585			--
																	1.73159	-8.495	0.38422	-13.71															32.7832	-1.4676	206.427	-1.4676			0.13568	-1.87185			--
																	1.73223	-8.486	0.38444	-13.69															33.162	-1.4686	204.614	-1.4686			0.13576	-1.86985			--
																	1.73351	-8.504	0.38467	-13.665															31.2678	-1.4696	203.126	-1.4696			0.13584	-1.86685			--
																	1.73478	-8.483	0.38489	-13.665															29.9148	-1.4706	201.232	-1.4706			0.13592	-1.86685			--
																	1.73542	-8.491	0.38511	-13.69															29.9419	-1.4716	203.396	-1.4716			0.136	-1.87385			--
																	1.7367	-8.484	0.38533	-13.685															31.5249	-1.4726	204.181	-1.4726			0.13608	-1.87785			--
																	1.73734	-8.48	0.38556	-13.66															32.8373	-1.4736	203.857	-1.4736			0.13616	-1.87785			--
																	1.73862	-8.482	0.38578	-13.665															32.5532	-1.4746	204.127	-1.4746			0.13624	-1.87785			--
																	1.7399	-8.488	0.386	-13.695															32.3638	-1.4756	204.858	-1.4756			0.13632	-1.87785			--
																	1.74054	-8.486	0.38622	-13.68															32.2555	-1.4766	203.004	-1.4766			0.1364	-1.87585			--
																	1.74181	-8.469	0.38644	-13.665															32.6344	-1.4776	202.991	-1.4776			0.13648	-1.87185			--
																	1.74245	-8.474	0.38667	-13.67															33.135	-1.4786	204.438	-1.4786			0.13656	-1.86985			--
																	1.74373	-8.486	0.38689	-13.685															32.1879	-1.4796	202.179	-1.4796			0.13664	-1.86885			--
																	1.74501	-8.491	0.38711	-13.675															30.9702	-1.4806	202.206	-1.4806			0.13672	-1.86785			--
																	1.74565	-8.485	0.38733	-13.675															30.9702	-1.4816	201.759	-1.4816			0.1368	-1.87385			--
																	1.74693	-8.475	0.38756	-13.67															32.0932	-1.4826	201.245	-1.4826			0.13688	-1.87785			--
																	1.74757	-8.476	0.38778	-13.695															31.8361	-1.4836	202.287	-1.4836			0.13696	-1.87885			--
																	1.74885	-8.473	0.388	-13.685															30.1313	-1.4846	203.221	-1.4846			0.13704	-1.87785			--
																	1.75012	-8.466	0.38822	-13.665															28.6295	-1.4856	204.195	-1.4856			0.13712	-1.87785			--
																	1.75076	-8.469	0.38844	-13.675															29.5089	-1.4866	204.235	-1.4866			0.1372	-1.87585			--
																	1.75204	-8.462	0.38867	-13.715															31.119	-1.4876	203.978	-1.4876			0.13728	-1.87085			--
																	1.75268	-8.474	0.38889	-13.67															32.8644	-1.4886	207.415	-1.4886			0.13736	-1.86885			--
																	1.75396	-8.481	0.38911	-13.685															32.2149	-1.4896	207.956	-1.4896			0.13744	-1.86885			--
																	1.75524	-8.481	0.38933	-13.67															31.2408	-1.4906	207.415	-1.4906			0.13752	-1.86785			--
																	1.75588	-8.477	0.38956	-13.71															32.7155	-1.4916	206.184	-1.4916			0.1376	-1.87485			--
																	1.75716	-8.484	0.38978	-13.685															33.6897	-1.4926	204.411	-1.4926			0.13768	-1.87785			--
																	1.75779	-8.492	0.39	-13.66															32.6208	-1.4936	204.628	-1.4936			0.13776	-1.87785			--
																	1.75907	-8.483	0.39022	-13.67															28.8189	-1.4946	207.28	-1.4946			0.13784	-1.87785			--
																	1.76035	-8.443	0.39044	-13.695															28.5483	-1.4956	212.692	-1.4956			0.13792	-1.87785			--
																	1.76099	-8.47	0.39067	-13.665															30.0231	-1.4966	210.797	-1.4966			0.138	-1.87485			--
																	1.76227	-8.473	0.39089	-13.665															30.5778	-1.4976	207.821	-1.4976			0.13808	-1.86985			--
																	1.76291	-8.475	0.39111	-13.685															30.9702	-1.4986	205.764	-1.4986			0.13816	-1.86685			--
																	1.76419	-8.475	0.39133	-13.685															28.3453	-1.4996	205.318	-1.4996			0.13824	-1.86685			--
																	1.76547	-8.484	0.39156	-13.67															28.0883	-1.5006	206.224	-1.5006			0.13832	-1.86685			--
																	1.7661	-8.47	0.39178	-13.65															29.8742	-1.5016	209.58	-1.5016			0.1384	-1.87385			--
																	1.76738	-8.472	0.392	-13.67															30.4696	-1.5026	208.633	-1.5026			0.13848	-1.87785			--
																	1.76802	-8.471	0.39222	-13.715															30.3343	-1.5036	212.015	-1.5036			0.13856	-1.87785			--
																	1.7693	-8.492	0.39244	-13.665															28.7648	-1.5046	209.038	-1.5046			0.13864	-1.87785			--
																	1.77058	-8.485	0.39267	-13.675															28.4265	-1.5056	207.523	-1.5056			0.13872	-1.87785			--
																	1.77122	-8.475	0.39289	-13.67															30.2937	-1.5066	207.956	-1.5066			0.1388	-1.87485			--
																	1.7725	-8.464	0.39311	-13.69															32.3773	-1.5076	205.088	-1.5076			0.13888	-1.86885			--
																	1.77314	-8.468	0.39333	-13.67															31.9443	-1.5086	203.275	-1.5086			0.13896	-1.86685			--
																	1.77441	-8.484	0.39356	-13.655															29.9689	-1.5096	204.452	-1.5096			0.13904	-1.86485			--
																	1.77569	-8.471	0.39378	-13.695															28.9813	-1.5106	204.276	-1.5106			0.13912	-1.86685			--
																	1.77633	-8.479	0.394	-13.685															30.7266	-1.5116	205.101	-1.5116			0.1392	-1.87485			--
																	1.77761	-8.487	0.39422	-13.665															32.7155	-1.5126	206.928	-1.5126			0.13928	-1.87685			--
																	1.77825	-8.48	0.39444	-13.68															34.1497	-1.5136	207.631	-1.5136			0.13936	-1.87785			--
																	1.77953	-8.48	0.39467	-13.68															32.9455	-1.5146	207.631	-1.5146			0.13944	-1.87785			--
																	1.78081	-8.478	0.39489	-13.675															33.0267	-1.5156	211.663	-1.5156			0.13952	-1.87685			--
																	1.78145	-8.493	0.39511	-13.675															34.0956	-1.5166	213.287	-1.5166			0.13961	-1.87485			--
																	1.78272	-8.472	0.39533	-13.67															35.0292	-1.5176	212.719	-1.5176			0.13969	-1.87085			--
																	1.78336	-8.491	0.39556	-13.675															35.9357	-1.5186	211.433	-1.5186			0.13977	-1.86785			--
																	1.78464	-8.47	0.39578	-13.67															34.4338	-1.5196	210.175	-1.5196			0.13985	-1.86585			--
																	1.78592	-8.487	0.396	-13.655															32.3908	-1.5206	209.444	-1.5206			0.13993	-1.86785			--
																	1.78656	-8.478	0.39622	-13.67															32.4449	-1.5216	209.431	-1.5216			0.14001	-1.87585			--
																	1.78784	-8.487	0.39644	-13.685															33.0403	-1.5226	209.255	-1.5226			0.14009	-1.87785			--
																	1.78848	-8.495	0.39667	-13.665															33.2973	-1.5236	208.524	-1.5236			0.14017	-1.87785			--
																	1.78975	-8.49	0.39689	-13.67															33.4732	-1.5246	211.203	-1.5246			0.14025	-1.87885			--
																	1.79103	-8.481	0.39711	-13.665															33.6085	-1.5256	212.854	-1.5256			0.14033	-1.87685			--
																	1.79167	-8.492	0.39733	-13.7															33.8115	-1.5266	212.34	-1.5266			0.14041	-1.87385			--
																	1.79295	-8.479	0.39756	-13.665															35.8004	-1.5276	214.207	-1.5276			0.14049	-1.87085			--
																	1.79359	-8.474	0.39778	-13.66															35.5298	-1.5286	212.705	-1.5286			0.14057	-1.86885			--
																	1.79487	-8.472	0.398	-13.68															33.8385	-1.5296	211.555	-1.5296			0.14065	-1.86785			--
																	1.79615	-8.469	0.39822	-13.68															32.0932	-1.5306	211.136	-1.5306			0.14073	-1.86885			--
																	1.79679	-8.52	0.39844	-13.665															32.7561	-1.5316	212.8	-1.5316			0.14081	-1.87585			--
																	1.79806	-8.5	0.39867	-13.655															33.9062	-1.5326	215.059	-1.5326			0.14089	-1.87885			--
																	1.7987	-8.491	0.39889	-13.68															33.7574	-1.5336	218.807	-1.5336			0.14097	-1.87885			--
																	1.79998	-8.476	0.39911	-13.7															32.9997	-1.5346	216.994	-1.5346			0.14105	-1.87785			--
																	1.80126	-8.488	0.39933	-13.665															32.1473	-1.5356	215.506	-1.5356			0.14113	-1.87685			--
																	1.8019	-8.48	0.39956	-13.67															33.5544	-1.5366	213.612	-1.5366			0.14121	-1.87385			--
																	1.80318	-8.477	0.39978	-13.685															34.7992	-1.5376	215.776	-1.5376			0.14129	-1.87085			--
																	1.80382	-8.487	0.4	-13.695															33.9062	-1.5386	216.561	-1.5386			0.14137	-1.86885			--
																	1.8051	-8.487	0.40022	-13.655															31.8767	-1.5396	216.236	-1.5396			0.14145	-1.86785			--
																	1.80637	-8.478	0.40044	-13.655															31.5249	-1.5406	216.507	-1.5406			0.14153	-1.86985			--
																	1.80701	-8.476	0.40067	-13.675															33.8791	-1.5416	217.238	-1.5416			0.14161	-1.87585			--
																	1.80829	-8.482	0.40089	-13.68															35.178	-1.5426	215.384	-1.5426			0.14169	-1.87885			--
																	1.80893	-8.483	0.40111	-13.665															33.5815	-1.5436	215.371	-1.5436			0.14177	-1.87885			--
																	1.81021	-8.469	0.40133	-13.66															31.349	-1.5446	216.818	-1.5446			0.14185	-1.87785			--
																	1.81149	-8.456	0.40156	-13.66															32.4044	-1.5456	214.559	-1.5456			0.14193	-1.87585			--
																	1.81213	-8.477	0.40178	-13.68															35.4757	-1.5466	214.586	-1.5466			0.14201	-1.87285			--
																	1.81341	-8.467	0.402	-13.655															35.8139	-1.5476	214.139	-1.5476			0.14209	-1.86985			--
																	1.81404	-8.462	0.40222	-13.665															34.3662	-1.5486	213.625	-1.5486			0.14217	-1.86685			--
																	1.81532	-8.469	0.40244	-13.66															31.9984	-1.5496	214.667	-1.5496			0.14225	-1.86685			--
																	1.8166	-8.469	0.40267	-13.68															32.4585	-1.5506	215.601	-1.5506			0.14233	-1.86985			--
																	1.81724	-8.457	0.40289	-13.66															35.1645	-1.5516	216.575	-1.5516			0.14241	-1.87585			--
																	1.81852	-8.475	0.40311	-13.655															36.5039	-1.5526	216.615	-1.5526			0.14249	-1.87885			--
																	1.81916	-8.481	0.40333	-13.695															35.4621	-1.5536	216.358	-1.5536			0.14257	-1.87885			--
																	1.82044	-8.48	0.40356	-13.675															33.4326	-1.5546	219.795	-1.5546			0.14265	-1.87785			--
																	1.82171	-8.485	0.40378	-13.655															32.8373	-1.5556	220.336	-1.5556			0.14273	-1.87585			--
																	1.82235	-8.482	0.404	-13.655															35.1645	-1.5566	219.795	-1.5566			0.14281	-1.87185			--
																	1.82363	-8.47	0.40422	-13.675															36.761	-1.5576	218.564	-1.5576			0.14289	-1.86785			--
																	1.82427	-8.484	0.40444	-13.66															35.6651	-1.5586	216.791	-1.5586			0.14297	-1.86585			--
																	1.82555	-8.477	0.40467	-13.66															34.5286	-1.5596	217.008	-1.5596			0.14305	-1.86385			--
																	1.82683	-8.482	0.40489	-13.68															35.0021	-1.5606	219.66	-1.5606			0.14313	-1.86885			--
																	1.82747	-8.48	0.40511	-13.68															35.9763	-1.5616	225.072	-1.5616			0.14321	-1.87685			--
																	1.82875	-8.48	0.40533	-13.68															37.9517	-1.5626	223.177	-1.5626			0.14329	-1.87785			--
																	1.82939	-8.473	0.40556	-13.635															37.4375	-1.5636	220.201	-1.5636			0.14337	-1.87785			--
																	1.83066	-8.471	0.40578	-13.665															36.3416	-1.5646	218.144	-1.5646			0.14345	-1.87785			--
																	1.83194	-8.475	0.406	-13.685															36.4363	-1.5656	217.698	-1.5656			0.14353	-1.87685			--
																	1.83258	-8.465	0.40622	-13.645															37.4375	-1.5666	218.604	-1.5666			0.14361	-1.87185			--
																	1.83386	-8.481	0.40644	-13.65															40.0623	-1.5676	221.96	-1.5676			0.14369	-1.86785			--
																	1.8345	-8.478	0.40667	-13.675															41.05	-1.5686	221.013	-1.5686			0.14377	-1.86685			--
																	1.83578	-8.485	0.40689	-13.7															39.5888	-1.5696	224.395	-1.5696			0.14385	-1.86485			--
																	1.83706	-8.487	0.40711	-13.67															39.0205	-1.5706	221.418	-1.5706			0.14393	-1.86885			--
																	1.83769	-8.481	0.40733	-13.65															39.4129	-1.5716	221.703	-1.5716			0.14401	-1.87685			--
																	1.83897	-8.481	0.40756	-13.665															40.9418	-1.5726	230.768	-1.5726			0.14409	-1.87785			--
																	1.83961	-8.48	0.40778	-13.68															39.467	-1.5736	224.138	-1.5736			0.14417	-1.87785			--
																	1.84089	-8.487	0.408	-13.665															38.2764	-1.5746	218.591	-1.5746			0.14425	-1.87785			--
																	1.84217	-8.49	0.40822	-13.665															37.3969	-1.5756	217.373	-1.5756			0.14433	-1.87685			--
																	1.84281	-8.48	0.40844	-13.665															38.2628	-1.5766	219.673	-1.5766			0.14441	-1.87185			--
																	1.84409	-8.477	0.40867	-13.685															40.4547	-1.5776	221.973	-1.5776			0.14449	-1.86885			--
																	1.84473	-8.463	0.40889	-13.645															38.8717	-1.5786	226.573	-1.5786			0.14457	-1.86785			--
																	1.846	-8.469	0.40911	-13.635															37.0722	-1.5796	221.567	-1.5796			0.14465	-1.86685			--
																	1.84728	-8.477	0.40933	-13.67															36.8693	-1.5806	217.914	-1.5806			0.14473	-1.86985			--
																	1.84792	-8.464	0.40956	-13.685															38.5064	-1.5816	217.102	-1.5816			0.14481	-1.87685			--
																	1.8492	-8.467	0.40978	-13.66															40.7929	-1.5826	221.703	-1.5826			0.14489	-1.87785			--
																	1.84984	-8.464	0.41	-13.655															39.0205	-1.5836	226.844	-1.5836			0.14497	-1.87785			--
																	1.85112	-8.472	0.41022	-13.67															37.2481	-1.5846	222.108	-1.5846			0.14505	-1.87785			--
																	1.8524	-8.468	0.41044	-13.695															36.1657	-1.5856	218.997	-1.5856			0.14513	-1.87685			--
																	1.85304	-8.459	0.41067	-13.64															37.9517	-1.5866	220.62	-1.5866			0.14521	-1.87285			--
																	1.85431	-8.453	0.41089	-13.65															38.7905	-1.5876	222.108	-1.5876			0.1453	-1.86885			--
																	1.85495	-8.464	0.41111	-13.675															37.4375	-1.5886	221.838	-1.5886			0.14538	-1.86785			--
																	1.85623	-8.466	0.41133	-13.68															34.6639	-1.5896	223.597	-1.5896			0.14546	-1.86685			--
																	1.85751	-8.471	0.41156	-13.65															35.3268	-1.5906	226.573	-1.5906			0.14554	-1.87085			--
																	1.85815	-8.473	0.41178	-13.65															37.9381	-1.5916	222.785	-1.5916			0.14562	-1.87685			--
																	1.85943	-8.475	0.412	-13.675															38.7093	-1.5926	226.032	-1.5926			0.1457	-1.87785			--
																	1.86007	-8.46	0.41222	-13.67															36.2469	-1.5936	224.138	-1.5936			0.14578	-1.87785			--
																	1.86135	-8.464	0.41244	-13.66															34.0956	-1.5946	228.062	-1.5946			0.14586	-1.87785			--
																	1.86262	-8.465	0.41267	-13.655															35.6786	-1.5956	221.973	-1.5956			0.14594	-1.87685			--
																	1.86326	-8.481	0.41289	-13.675															38.4658	-1.5966	224.95	-1.5966			0.14602	-1.87285			--
																	1.86454	-8.491	0.41311	-13.675															39.2505	-1.5976	223.191	-1.5976			0.1461	-1.86885			--
																	1.86518	-8.46	0.41333	-13.63															36.7881	-1.5986	225.356	-1.5986			0.14618	-1.86685			--
																	1.86646	-8.476	0.41356	-13.665															34.7586	-1.5996	224.679	-1.5996			0.14626	-1.86585			--
																	1.86774	-8.463	0.41378	-13.68															35.9627	-1.6006	231.174	-1.6006			0.14634	-1.87085			--
																	1.86838	-8.474	0.414	-13.65															39.3858	-1.6016	233.474	-1.6016			0.14642	-1.87685			--
																	1.86965	-8.466	0.41422	-13.645															39.8458	-1.6026	229.009	-1.6026			0.1465	-1.87885			--
																	1.87029	-8.47	0.41444	-13.67															37.5863	-1.6036	224.679	-1.6036			0.14658	-1.87885			--
																	1.87157	-8.482	0.41467	-13.68															35.6245	-1.6046	225.626	-1.6046			0.14666	-1.87885			--
																	1.87285	-8.467	0.41489	-13.655															36.5716	-1.6056	227.385	-1.6056			0.14674	-1.87585			--
																	1.87349	-8.465	0.41511	-13.655															39.5752	-1.6066	223.867	-1.6066			0.14682	-1.87285			--
																	1.87477	-8.459	0.41533	-13.665															40.1706	-1.6076	224.409	-1.6076			0.1469	-1.86985			--
																	1.87541	-8.464	0.41556	-13.685															38.1411	-1.6086	227.385	-1.6086			0.14698	-1.86685			--
																	1.87669	-8.467	0.41578	-13.65															36.3145	-1.6096	226.303	-1.6096			0.14706	-1.86685			--
																	1.87796	-8.479	0.416	-13.635															37.2751	-1.6106	226.438	-1.6106			0.14714	-1.87285			--
																	1.8786	-8.438	0.41622	-13.665															39.9	-1.6116	226.438	-1.6116			0.14722	-1.87785			--
																	1.87988	-8.481	0.41644	-13.67															41.4289	-1.6126	226.844	-1.6126			0.1473	-1.87885			--
																	1.88052	-8.492	0.41667	-13.65															40.3329	-1.6136	226.573	-1.6136			0.14738	-1.87885			--
																	1.8818	-8.486	0.41689	-13.65															39.2099	-1.6146	229.415	-1.6146			0.14746	-1.87785			--
																	1.88308	-8.491	0.41711	-13.68															39.7241	-1.6156	235.368	-1.6156			0.14754	-1.87585			--
																	1.88372	-8.491	0.41733	-13.675															41.7942	-1.6166	233.88	-1.6166			0.14762	-1.87085			--
																	1.885	-8.486	0.41756	-13.655															43.4854	-1.6176	234.962	-1.6176			0.1477	-1.86785			--
																	1.88563	-8.488	0.41778	-13.65															42.7413	-1.6186	231.309	-1.6186			0.14778	-1.86685			--
																	1.88691	-8.482	0.418	-13.66															41.6859	-1.6196	229.415	-1.6196			0.14786	-1.86685			--
																	1.88819	-8.477	0.41822	-13.69															41.5642	-1.6206	225.22	-1.6206			0.14794	-1.87285			--
																	1.88883	-8.457	0.41844	-13.645															43.0254	-1.6216	229.144	-1.6216			0.14802	-1.87785			--
																	1.89011	-8.461	0.41867	-13.635															45.4473	-1.6226	236.991	-1.6226			0.1481	-1.87885			--
																	1.89075	-8.461	0.41889	-13.66															44.3107	-1.6236	235.638	-1.6236			0.14818	-1.87885			--
																	1.89203	-8.457	0.41911	-13.67															42.606	-1.6246	233.474	-1.6246			0.14826	-1.87785			--
																	1.8933	-8.464	0.41933	-13.645															42.2948	-1.6256	231.038	-1.6256			0.14834	-1.87485			--
																	1.89394	-8.462	0.41956	-13.655															43.5125	-1.6266	236.148	-1.6266			0.14842	-1.87085			--
																	1.89522	-8.474	0.41978	-13.665															44.8384	-1.6276	235.458	-1.6276			0.1485	-1.86785			--
																	1.89586	-8.475	0.42	-13.685															43.9454	-1.6286	234.767	-1.6286			0.14858	-1.86785			--
																	1.89714	-8.471	0.42022	-13.645															43.0119	-1.6296	234.077	-1.6296			0.14866	-1.86685			--
																	1.89842	-8.464	0.42044	-13.655															42.7142	-1.6306	233.387	-1.6306			0.14874	-1.87285			--
																	1.89906	-8.468	0.42067	-13.66															45.1361	-1.6316	232.696	-1.6316			0.14882	-1.87785			--
																	1.90034	-8.467	0.42089	-13.675															46.895	-1.6326	232.024	-1.6326			0.1489	-1.87885			--
																	1.90098	-8.435	0.42111	-13.65															44.5408	-1.6336	230.145	-1.6336			0.14898	-1.87885			--
																	1.90225	-8.443	0.42133	-13.645															42.2001	-1.6346	230.145	-1.6346			0.14906	-1.87785			--
																	1.90353	-8.467	0.42156	-13.68															41.4018	-1.6356	231.634	-1.6356			0.14914	-1.87485			--
																	1.90417	-8.479	0.42178	-13.67															42.7548	-1.6366	232.445	-1.6366			0.14922	-1.86985			--
																	1.90545	-8.475	0.422	-13.635															42.2542	-1.6376	231.579	-1.6376			0.1493	-1.86785			--
																	1.90609	-8.473	0.42222	-13.66															39.7376	-1.6386	233.744	-1.6386			0.14938	-1.86785			--
																	1.90737	-8.468	0.42244	-13.67															37.9246	-1.6396	230.632	-1.6396			0.14946	-1.86685			--
																	1.90865	-8.456	0.42267	-13.665															40.2788	-1.6406	232.662	-1.6406			0.14954	-1.87285			--
																	1.90928	-8.458	0.42289	-13.63															42.6872	-1.6416	234.556	-1.6416			0.14962	-1.87785			--
																	1.91056	-8.456	0.42311	-13.655															42.0106	-1.6426	239.35	-1.6426			0.1497	-1.87785			--
																	1.9112	-8.451	0.42333	-13.68															38.777	-1.6436	242.056	-1.6436			0.14978	-1.87885			--
																	1.91248	-8.47	0.42356	-13.665															38.1817	-1.6446	242.056	-1.6446			0.14986	-1.87785			--
																	1.91376	-8.468	0.42378	-13.64															40.2788	-1.6456	242.056	-1.6456			0.14994	-1.87485			--
																	1.9144	-8.463	0.424	-13.65															43.1742	-1.6466	243.486	-1.6466			0.15002	-1.87085			--
																	1.91568	-8.442	0.42422	-13.67															42.5383	-1.6476	243.824	-1.6476			0.1501	-1.86885			--
																	1.91632	-8.474	0.42444	-13.66															39.6564	-1.6486	244.161	-1.6486			0.15018	-1.86685			--
																	1.91759	-8.47	0.42467	-13.65															38.9799	-1.6496	244.498	-1.6496			0.15026	-1.86585			--
																	1.91887	-8.463	0.42489	-13.64															40.82	-1.6506	244.836	-1.6506			0.15034	-1.87285			--
																	1.91951	-8.458	0.42511	-13.67															43.2689	-1.6516	242.674	-1.6516			0.15042	-1.87785			--
																	1.92079	-8.463	0.42533	-13.66															42.5248	-1.6526	239.427	-1.6526			0.1505	-1.87885			--
																	1.92143	-8.47	0.42556	-13.655															39.44	-1.6536	229.279	-1.6536			0.15058	-1.87785			--
																	1.92271	-8.457	0.42578	-13.645															38.114	-1.6546	241.425	-1.6546			0.15066	-1.87785			--
																	1.92399	-8.467	0.426	-13.68															40.1706	-1.6556	238.874	-1.6556			0.15074	-1.87585			--
																	1.92463	-8.5	0.42622	-13.675															43.1472	-1.6566	238.874	-1.6566			0.15082	-1.87185			--
																	1.9259	-8.488	0.42644	-13.645															42.6736	-1.6576	240.154	-1.6576			0.1509	-1.86885			--
																	1.92654	-8.495	0.42667	-13.655															40.2382	-1.6586	232.121	-1.6586			0.15099	-1.86585			--
																	1.92782	-8.511	0.42689	-13.675															39.0341	-1.6596	238.48	-1.6596			0.15107	-1.86685			--
																	1.9291	-8.492	0.42711	-13.66															40.6441	-1.6606	240.645	-1.6606			0.15115	-1.87485			--
																	1.92974	-8.471	0.42733	-13.64															44.2972	-1.6616	244.839	-1.6616			0.15123	-1.87785			--
																	1.93102	-8.471	0.42756	-13.645															44.4325	-1.6626	239.427	-1.6626			0.15131	-1.87885			--
																	1.93166	-8.464	0.42778	-13.685															42.3218	-1.6636	238.615	-1.6636			0.15139	-1.87785			--
																	1.93294	-8.492	0.428	-13.66															41.1312	-1.6646	238.48	-1.6646			0.15147	-1.87785			--
																	1.93421	-8.471	0.42822	-13.635															42.3354	-1.6656	237.803	-1.6656			0.15155	-1.87585			--
																	1.93485	-8.49	0.42844	-13.66															45.1225	-1.6666	236.315	-1.6666			0.15163	-1.87185			--
																	1.93613	-8.478	0.42867	-13.68															45.9073	-1.6676	234.15	-1.6676			0.15171	-1.86885			--
																	1.93677	-8.478	0.42889	-13.66															44.5949	-1.6686	233.068	-1.6686			0.15179	-1.86685			--
																	1.93805	-8.498	0.42911	-13.64															43.8101	-1.6696	243.324	-1.6696			0.15187	-1.86685			--
																	1.93933	-8.483	0.42933	-13.66															44.2837	-1.6706	243.661	-1.6706			0.15195	-1.87485			--
																	1.93997	-8.484	0.42956	-13.655															46.435	-1.6716	243.999	-1.6716			0.15203	-1.87785			--
																	1.94124	-8.48	0.42978	-13.64															47.2332	-1.6726	243.215	-1.6726			0.15211	-1.87885			--
																	1.94188	-8.474	0.43	-13.645															46.1644	-1.6736	242.539	-1.6736			0.15219	-1.87885			--
																	1.94316	-8.492	0.43022	-13.64															45.0278	-1.6746	228.468	-1.6746			0.15227	-1.87785			--
																	1.94444	-8.472	0.43044	-13.67															44.879	-1.6756	240.603	-1.6756			0.15235	-1.87485			--
																	1.94508	-8.482	0.43067	-13.66															46.665	-1.6766	229.279	-1.6766			0.15243	-1.87085			--
																	1.94636	-8.478	0.43089	-13.655															47.3144	-1.6776	237.803	-1.6776			0.15251	-1.86885			--
																	1.947	-8.48	0.43111	-13.66															46.002	-1.6786	234.556	-1.6786			0.15259	-1.86785			--
																	1.94828	-8.465	0.43133	-13.69															45.0549	-1.6796	246.882	-1.6796			0.15267	-1.86785			--
																	1.94955	-8.475	0.43156	-13.645															45.0143	-1.6806	240.245	-1.6806			0.15275	-1.87485			--
																	1.95019	-8.472	0.43178	-13.63															47.0844	-1.6816	241.625	-1.6816			0.15283	-1.87785			--
																	1.95147	-8.468	0.432	-13.655															46.922	-1.6826	243.006	-1.6826			0.15291	-1.87785			--
																	1.95211	-8.465	0.43222	-13.665															44.9467	-1.6836	244.386	-1.6836			0.15299	-1.87885			--
																	1.95339	-8.456	0.43244	-13.655															42.5113	-1.6846	245.767	-1.6846			0.15307	-1.87785			--
																	1.95467	-8.484	0.43267	-13.64															42.9307	-1.6856	247.147	-1.6856			0.15315	-1.87385			--
																	1.95531	-8.484	0.43289	-13.65															44.7708	-1.6866	248.528	-1.6866			0.15323	-1.86985			--
																	1.95659	-8.477	0.43311	-13.68															43.3095	-1.6876	249.908	-1.6876			0.15331	-1.86685			--
																	1.95722	-8.497	0.43333	-13.645															40.4276	-1.6886	251.289	-1.6886			0.15339	-1.86685			--
																	1.9585	-8.497	0.43356	-13.645															40.7118	-1.6896	248.909	-1.6896			0.15347	-1.86785			--
																	1.95978	-8.497	0.43378	-13.645															45.5149	-1.6906	243.351	-1.6906			0.15355	-1.87485			--
																	1.96042	-8.493	0.434	-13.675															50.9269	-1.6916	242.674	-1.6916			0.15363	-1.87785			--
																	1.9617	-8.487	0.43422	-13.65															52.2258	-1.6926	245.515	-1.6926			0.15371	-1.87785			--
																	1.96234	-8.47	0.43444	-13.645															49.5333	-1.6936	242.133	-1.6936			0.15379	-1.87785			--
																	1.96362	-8.479	0.43467	-13.67															50.4534	-1.6946	240.374	-1.6946			0.15387	-1.87685			--
																	1.9649	-8.478	0.43489	-13.655															52.7941	-1.6956	245.245	-1.6956			0.15395	-1.87285			--
																	1.96553	-8.489	0.43511	-13.635															52.4964	-1.6966	238.615	-1.6966			0.15403	-1.86885			--
																	1.96681	-8.485	0.43533	-13.635															49.4927	-1.6976	242.83	-1.6976			0.15411	-1.86685			--
																	1.96745	-8.488	0.43556	-13.655															43.2689	-1.6986	243.33	-1.6986			0.15419	-1.86485			--
																	1.96873	-8.475	0.43578	-13.655															42.8225	-1.6996	243.675	-1.6996			0.15427	-1.86785			--
																	1.97001	-8.483	0.436	-13.645															47.2197	-1.7006	250.175	-1.7006			0.15435	-1.87485			--
																	1.97065	-8.451	0.43622	-13.625															50.0339	-1.7016	245.515	-1.7016			0.15443	-1.87785			--
																	1.97193	-8.484	0.43644	-13.67															48.938	-1.7026	245.245	-1.7026			0.15451	-1.87885			--
																	1.97257	-8.5	0.43667	-13.67															45.5284	-1.7036	245.651	-1.7036			0.15459	-1.87785			--
																	1.97384	-8.491	0.43689	-13.64															45.0278	-1.7046	252.358	-1.7046			0.15467	-1.87585			--
																	1.97512	-8.469	0.43711	-13.65															47.9368	-1.7056	248.561	-1.7056			0.15475	-1.87285			--
																	1.97576	-8.469	0.43733	-13.655															52.1446	-1.7066	244.765	-1.7066			0.15483	-1.86985			--
																	1.97704	-8.484	0.43756	-13.655															53.2676	-1.7076	248.199	-1.7076			0.15491	-1.86785			--
																	1.97768	-8.466	0.43778	-13.64															50.3722	-1.7086	248.958	-1.7086			0.15499	-1.86585			--
																	1.97896	-8.487	0.438	-13.63															49.5198	-1.7096	249.718	-1.7096			0.15507	-1.86885			--
																	1.98024	-8.48	0.43822	-13.665															49.831	-1.7106	255.24	-1.7106			0.15515	-1.87585			--
																	1.98088	-8.481	0.43844	-13.67															52.9023	-1.7116	254.204	-1.7116			0.15523	-1.87785			--
																	1.98215	-8.474	0.43867	-13.645															51.3869	-1.7126	246.881	-1.7126			0.15531	-1.87885			--
																	1.98279	-8.466	0.43889	-13.64															47.3415	-1.7136	248.245	-1.7136			0.15539	-1.87885			--
																	1.98407	-8.457	0.43911	-13.665															46.8544	-1.7146	249.108	-1.7146			0.15547	-1.87685			--
																	1.98535	-8.471	0.43933	-13.68															49.831	-1.7156	249.971	-1.7156			0.15555	-1.87385			--
																	1.98599	-8.47	0.43956	-13.645															53.0105	-1.7166	250.834	-1.7166			0.15563	-1.87085			--
																	1.98727	-8.473	0.43978	-13.64															56.1766	-1.7176	250.792	-1.7176			0.15571	-1.86985			--
																	1.98791	-8.472	0.44	-13.66															54.9183	-1.7186	256.475	-1.7186			0.15579	-1.86785			--
																	1.98918	-8.467	0.44022	-13.65															53.2676	-1.7196	247.004	-1.7196			0.15587	-1.86985			--
																	1.99046	-8.472	0.44044	-13.665															56.6636	-1.7206	246.24	-1.7206			0.15595	-1.87685			--
																	1.9911	-8.474	0.44067	-13.635															59.4914	-1.7216	250.778	-1.7216			0.15603	-1.87885			--
																	1.99238	-8.473	0.44089	-13.67															58.6661	-1.7226	254.986	-1.7226			0.15611	-1.87885			--
																	1.99302	-8.459	0.44111	-13.655															56.6501	-1.7236	252.172	-1.7236			0.15619	-1.87885			--
																	1.9943	-8.475	0.44133	-13.64															51.9011	-1.7246	251.396	-1.7246			0.15627	-1.87685			--
																	1.99558	-8.479	0.44156	-13.655															51.5087	-1.7256	250.619	-1.7256			0.15635	-1.87385			--
																	1.99622	-8.475	0.44178	-13.67															52.7399	-1.7266	253.635	-1.7266			0.15643	-1.86985			--
																	1.99749	-8.474	0.442	-13.645															51.3734	-1.7276	249.066	-1.7276			0.15651	-1.86885			--
																	1.99813	-8.487	0.44222	-13.635															51.6711	-1.7286	260.389	-1.7286			0.15659	-1.86785			--
																	1.99941	-8.441	0.44244	-13.645															51.3869	-1.7296	247.513	-1.7296			0.15668	-1.86985			--
																	2.00069	-8.485	0.44267	-13.675															50.7104	-1.7306	246.881	-1.7306			0.15676	-1.87685			--
																	2.00133	-8.483	0.44289	-13.645															50.7104	-1.7316	249.748	-1.7316			0.15684	-1.87885			--
																	2.00261	-8.478	0.44311	-13.635															49.5739	-1.7326	255.661	-1.7326			0.15692	-1.87885			--
																	2.00325	-8.476	0.44333	-13.66															49.7498	-1.7336	255.236	-1.7336			0.157	-1.87885			--
																	2.00453	-8.479	0.44356	-13.68															49.3439	-1.7346	249.583	-1.7346			0.15708	-1.87785			--
																	2.0058	-8.489	0.44378	-13.64															51.0352	-1.7356	254.546	-1.7356			0.15716	-1.87385			--
																	2.00644	-8.487	0.444	-13.645															51.1163	-1.7366	254.31	-1.7366			0.15724	-1.86985			--
																	2.00772	-8.492	0.44422	-13.66															48.8839	-1.7376	254.31	-1.7376			0.15732	-1.86685			--
																	2.00836	-8.485	0.44444	-13.67															46.9897	-1.7386	254.31	-1.7386			0.1574	-1.86685			--
																	2.00964	-8.471	0.44467	-13.645															45.5961	-1.7396	254.48	-1.7396			0.15748	-1.86985			--
																	2.01092	-8.472	0.44489	-13.635															45.8667	-1.7406	261.969	-1.7406			0.15756	-1.87685			--
																	2.01156	-8.481	0.44511	-13.65															47.3821	-1.7416	260.865	-1.7416			0.15764	-1.87785			--
																	2.01283	-8.468	0.44533	-13.66															44.879	-1.7426	259.76	-1.7426			0.15772	-1.87885			--
																	2.01347	-8.481	0.44556	-13.63															41.7806	-1.7436	258.656	-1.7436			0.1578	-1.87785			--
																	2.01475	-8.475	0.44578	-13.62															43.4178	-1.7446	260.391	-1.7446			0.15788	-1.87685			--
																	2.01603	-8.459	0.446	-13.655															46.0697	-1.7456	256.447	-1.7456			0.15796	-1.87385			--
																	2.01667	-8.483	0.44622	-13.66															47.8962	-1.7466	255.343	-1.7466			0.15804	-1.86885			--
																	2.01795	-8.477	0.44644	-13.63															45.8532	-1.7476	263.366	-1.7476			0.15812	-1.86585			--
																	2.01859	-8.478	0.44667	-13.635															44.189	-1.7486	261.122	-1.7486			0.1582	-1.86485			--
																	2.01987	-8.467	0.44689	-13.66															45.8667	-1.7496	258.879	-1.7496			0.15828	-1.86985			--
																	2.02114	-8.471	0.44711	-13.675															51.4952	-1.7506	256.636	-1.7506			0.15836	-1.87685			--
																	2.02178	-8.476	0.44733	-13.635															53.9441	-1.7516	254.392	-1.7516			0.15844	-1.87785			--
																	2.02306	-8.464	0.44756	-13.63															49.6551	-1.7526	256.634	-1.7526			0.15852	-1.87785			--
																	2.0237	-8.462	0.44778	-13.66															45.6502	-1.7536	254.141	-1.7536			0.1586	-1.87785			--
																	2.02498	-8.468	0.448	-13.655															47.8015	-1.7546	256.634	-1.7546			0.15868	-1.87685			--
																	2.02626	-8.443	0.44822	-13.64															52.2934	-1.7556	258.406	-1.7556			0.15876	-1.87285			--
																	2.0269	-8.485	0.44844	-13.615															55.5677	-1.7566	258.233	-1.7566			0.15884	-1.86885			--
																	2.02818	-8.476	0.44867	-13.66															51.847	-1.7576	258.06	-1.7576			0.15892	-1.86685			--
																	2.02881	-8.466	0.44889	-13.65															47.6121	-1.7586	257.888	-1.7586			0.159	-1.86585			--
																	2.03009	-8.473	0.44911	-13.625															48.9515	-1.7596	257.715	-1.7596			0.15908	-1.87085			--
																	2.03137	-8.474	0.44933	-13.625															50.0475	-1.7606	258.313	-1.7606			0.15916	-1.87685			--
																	2.03201	-8.466	0.44956	-13.66															51.1975	-1.7616	256.634	-1.7616			0.15924	-1.87785			--
																	2.03329	-8.46	0.44978	-13.65															52.4964	-1.7626	256.634	-1.7626			0.15932	-1.87785			--
																	2.03393	-8.468	0.45	-13.63															50.3722	-1.7636	257.687	-1.7636			0.1594	-1.87785			--
																	2.03521	-8.422	0.45022	-13.64															50.4804	-1.7646	257.687	-1.7646			0.15948	-1.87685			--
																	2.03649	-8.437	0.45044	-13.665															52.5505	-1.7656	257.687	-1.7656			0.15956	-1.87185			--
																	2.03712	-8.506	0.45067	-13.66															52.8888	-1.7666	257.687	-1.7666			0.15964	-1.86885			--
																	2.0384	-8.491	0.45089	-13.635															53.2	-1.7676	257.687	-1.7676			0.15972	-1.86785			--
																	2.03904	-8.472	0.45111	-13.635															51.2516	-1.7686	257.687	-1.7686			0.1598	-1.86685			--
																	2.04032	-8.479	0.45133	-13.67															52.6452	-1.7696	257.687	-1.7696			0.15988	-1.87085			--
																	2.0416	-8.469	0.45156	-13.68															54.58	-1.7706	261.119	-1.7706			0.15996	-1.87685			--
																	2.04224	-8.453	0.45178	-13.63															59.3967	-1.7716	261.119	-1.7716			0.16004	-1.87785			--
[truncated: 242,250+ more rows]
[truncated: 18 more columns]

## Sheet: Figure 3
Figure 3a												Figure 3b										Figure 3c									Figure 3d									Figure 3e							Figure 3f
Bi2O3												Bi2O3										7% δ-Bi2O3/La2O3									7% δ-Bi2O3/La2O3									7% δ-Bi2O3/La2O3
	Bi standard	Bi2O3 standard	Bi2O3-OCP	-0.65V	-0.75V	-0.85V	-0.95V	-1.05V				Bi standard	Bi2O3 standard	Bi2O3-OCP	-0.65V	-0.75V	-0.85V	-0.95V	-1.05V			OCP	-0.65V	-0.75V	-0.85V	-0.95V	-1.05V	-1.15V			OCP	-0.65V	-0.75V	-0.85V	-0.95V	-1.05V	-1.15V			30min	60min	90min	120min	150min			30min	60min	90min
Energy (eV)	Normalized xμ (E)	Normalized xμ (E)	Normalized xμ (E)	Normalized xμ (E)	Normalized xμ (E)	Normalized xμ (E)	Normalized xμ (E)	Normalized xμ (E)	R (Å)			FT (k2χ(k))	FT (k2χ(k))	FT (k2χ(k))	FT (k2χ(k))	FT (k2χ(k))	FT (k2χ(k))	FT (k2χ(k))	FT (k2χ(k))			Normalized xμ (E)	Normalized xμ (E)	Normalized xμ (E)	Normalized xμ (E)	Normalized xμ (E)	Normalized xμ (E)	Normalized xμ (E)			R (Å)	FT (k2χ(k))	FT (k2χ(k))	FT (k2χ(k))	FT (k2χ(k))	FT (k2χ(k))	FT (k2χ(k))			Normalized xμ (E)	Normalized xμ (E)	Normalized xμ (E)	Normalized xμ (E)	Normalized xμ (E)			FT (k2χ(k))	FT (k2χ(k))	FT (k2χ(k))
13292.3	0.00039613	-1.92546e-05	0.00628	0.00709	0.00225	0.0022	0.00214	0.000918548	0			0.000914409	0.06409	0.06215	0.02945	0.03057	0.04284	0.03072	0.000591782			0.000745913	0.00399	0.00108	0.0013	0.00135	-0.0059	-0.00408			0.09245	0.08899	0.09476	0.000941745	0.06661	0.06814	0.0642			0.00443	0.000920064	0.00163	-0.00141	0.00154			0.00719	0.02487	0.0642
13297.3	0.000379052	-0.000259873	0.00578	0.00658	0.0017	0.00156	0.00162	0.000504218	0.03068			0.000956213	0.06333	0.06132	0.03034	0.03127	0.0425	0.03088	0.000592606			0.000435186	0.00392	0.00109	0.001	0.00118	-0.00584	-0.00412			0.09129	0.08754	0.09349	0.00519	0.06551	0.06762	0.06424			0.00405	0.000896386	0.00117	-0.00199	0.00109			0.00725	0.02582	0.06424
13302.3	0.00022056	-0.000448592	0.00531	0.0061	0.00121	0.00114	0.00115	0.00016025	0.06136			0.00107	0.06112	0.05892	0.03282	0.0332	0.04147	0.03135	0.000594804			0.000142627	0.00357	0.00060385	0.000831185	0.000689682	-0.00612	-0.00433			0.08795	0.08334	0.08982	0.01036	0.06236	0.06613	0.06436			0.00387	0.00065404	0.000757385	-0.00232	0.000616102			0.00909	0.02843	0.06436
13307.4	0.000366922	-0.000640023	0.00567	0.00571	0.000711383	0.000717537	0.00073031	-0.000170371	0.09204			0.00122	0.05776	0.05525	0.03636	0.03595	0.0398	0.03201	0.000597924			0.00043062	0.00334	0.000496775	0.000479875	0.000578582	-0.0067	-0.00418			0.08293	0.0769	0.08425	0.01577	0.05756	0.06388	0.06455			0.00317	0.000852283	0.000485773	-0.00235	0.000638103			0.01297	0.03218	0.06455
13312.3	-0.000581938	-0.000875913	0.00522	0.00534	0.000309985	0.000263304	0.000304542	-0.000520864	0.12272			0.00139	0.05372	0.05081	0.04042	0.03903	0.03754	0.03274	0.000602264			-0.000320824	0.00296	0.000554061	5.63926e-05	0.000233432	-0.00666	-0.00477			0.0771	0.06914	0.07763	0.02139	0.05187	0.06123	0.0648			0.00296	0.000252491	0.000139905	-0.00265	0.000270053			0.01712	0.03654	0.0648
13317.4	-0.000890417	-0.000989989	0.00482	0.00494	-2.84772e-05	-0.00010371	-4.2486e-05	-0.000715134	0.1534			0.00156	0.04974	0.04641	0.04452	0.04203	0.0348	0.03338	0.000609784			0.000147326	0.00341	-0.000451884	-0.000261939	0.000249872	-0.00748	-0.00517			0.07173	0.06155	0.07127	0.02715	0.04651	0.05866	0.06512			0.0035	-0.000148721	-4.48272e-05	-0.00319	-0.000110919			0.02089	0.04106	0.06512
13322.3	-0.000273109	-0.00121	0.00476	0.0046	-0.000417133	-0.000407494	-0.000410904	-0.000848762	0.18408			0.00169	0.04678	0.04312	0.04832	0.04462	0.03172	0.03383	0.000624367			0.000401184	0.0033	-0.00114	-0.0004319	-0.000768427	-0.00766	-0.00548			0.06836	0.05625	0.06689	0.03287	0.04319	0.05679	0.06554			0.00282	-0.000472728	-0.000196957	-0.00351	-0.000310572			0.0239	0.0454	0.06554
13327.4	-0.00031101	-0.00138	0.00451	0.00436	-0.000688875	-0.000745598	-0.000670566	-0.00102	0.21476			0.00179	0.04581	0.04207	0.05155	0.04654	0.02856	0.03398	0.000650845			-0.000122863	0.00254	-0.000570964	-0.000674586	-0.000354516	-0.00748	-0.0056			0.06837	0.05552	0.06612	0.03835	0.04352	0.05619	0.06612			0.00239	-0.00061109	-0.000500772	-0.00341	-0.000600317			0.02597	0.0493	0.06612
13332.3	-0.000530623	-0.00156	0.00441	0.00412	-0.000888447	-0.000948329	-0.000873678	-0.0011	0.24544			0.00184	0.04739	0.04392	0.054	0.04766	0.02571	0.0338	0.00069288			-9.95553e-05	0.00179	-0.00024364	-0.000711479	-0.00052194	-0.00743	-0.00541			0.07224	0.06019	0.06971	0.04331	0.04786	0.05728	0.06696			0.0023	-0.000389736	-0.000649166	-0.00349	-0.000553674			0.02699	0.05257	0.06696
13337.3	-0.000253318	-0.00156	0.00467	0.00398	-0.00106	-0.00106	-0.00104	-0.00098315	0.27612			0.00183	0.05134	0.04836	0.05554	0.04789	0.02373	0.03334	0.000750851			-0.000688373	0.00177	-1.9929e-05	-0.000912136	-0.00057842	-0.00721	-0.00577			0.07925	0.06898	0.07694	0.04745	0.05509	0.06009	0.06814			0.0019	-0.000751237	-0.000737513	-0.00371	-0.00064033			0.02697	0.05504	0.06814
13342.3	-0.000201371	-0.00149	0.00437	0.00393	-0.00112	-0.00113	-0.00114	-0.000882972	0.3068			0.00174	0.05688	0.05442	0.05608	0.04723	0.02326	0.0327	0.000821235			-0.000359874	0.00209	-0.000687596	-0.00105	-0.00108	-0.00775	-0.00602			0.08798	0.07971	0.08624	0.05049	0.06358	0.0643	0.06975			0.0022	-0.00105	-0.000820964	-0.00374	-0.00065761			0.02602	0.05662	0.06975
13347.3	-0.000442675	-0.00161	0.00464	0.00394	-0.00113	-0.0011	-0.00111	-0.000569302	0.33748			0.00159	0.06305	0.06102	0.0556	0.04579	0.02475	0.03209	0.000897815			-0.000860332	0.00254	-0.00058902	-0.000935919	-0.000932613	-0.00774	-0.00549			0.097	0.09048	0.096	0.05218	0.07193	0.06937	0.07184			0.00249	-0.00044556	-0.000772842	-0.00375	-0.000748001			0.02452	0.05726	0.07184
13352.3	-0.000256253	-0.00149	0.00433	0.00409	-0.00101	-0.00097854	-0.00105	-7.78043e-05	0.36816			0.00138	0.06901	0.06727	0.05416	0.04376	0.02809	0.03181	0.000973737			-0.000183529	0.00255	-0.000915869	-0.000961778	-0.00111	-0.00782	-0.00608			0.1051	0.09991	0.1049	0.05234	0.07919	0.07466	0.07441			0.00222	-0.00113	-0.00083235	-0.0038	-0.00072762			0.02316	0.057	0.07441
13357.4	0.000245144	-0.00131	0.00437	0.0043	-0.000768714	-0.00072446	-0.000793241	0.00040882	0.39884			0.00111	0.07412	0.07251	0.05192	0.04151	0.03283	0.03219	0.00104			-0.000461311	0.00261	-0.00026846	-0.00066145	-0.000516271	-0.00719	-0.0053			0.11145	0.10708	0.112	0.05091	0.0847	0.07962	0.07738			0.00289	-0.000308162	-0.00048974	-0.00373	-0.000746642			0.02304	0.05599	0.07738
13362.4	0.00103	-0.001	0.00479	0.00462	-0.000387033	-0.000269785	-0.0003451	0.00139	0.42951			0.000836333	0.07791	0.0763	0.04919	0.03955	0.03844	0.03354	0.0011			0.000132089	0.00299	-0.000189907	-0.000260879	-0.000798499	-0.00753	-0.0052			0.1155	0.11139	0.11668	0.04803	0.08807	0.08378	0.08064			0.00268	-0.00021791	-0.000261213	-0.00312	-0.000471829			0.02528	0.05451	0.08064
13367.3	0.00168	-0.00073	0.00538	0.00522	0.00015202	0.000285898	0.000238272	0.00258	0.46019			0.000655971	0.08012	0.07838	0.04646	0.03853	0.0445	0.03603	0.00116			0.000133367	0.00374	-0.000192647	0.000312577	-0.00011238	-0.00712	-0.00494			0.11704	0.1126	0.11865	0.0442	0.08921	0.08682	0.08405			0.00308	1.25051e-05	0.000143923	-0.00279	0.000381989			0.03025	0.05303	0.08405
13372.3	0.00235	-0.000101814	0.00564	0.006	0.00107	0.00116	0.0011	0.00388	0.49087			0.000728425	0.08065	0.07868	0.04441	0.0391	0.05069	0.03962	0.00121			0.000279874	0.00396	0.000401714	0.00112	0.0014	-0.00634	-0.00411			0.11619	0.11081	0.11793	0.04055	0.08829	0.08858	0.08747			0.00377	0.000815919	0.000736044	-0.00217	0.000673025			0.03749	0.05223	0.08747
13377.4	0.00344	0.000594358	0.00634	0.00709	0.00226	0.00231	0.00226	0.00632	0.52155			0.00102	0.07961	0.07734	0.04391	0.04164	0.05675	0.04413	0.00127			0.000994387	0.00391	0.00213	0.00162	0.00244	-0.00497	-0.00291			0.11346	0.10651	0.11493	0.03905	0.08587	0.08907	0.09081			0.00469	0.00204	0.00184	-0.00129	0.00185			0.04626	0.0529	0.09081
13382.4	0.00572	0.00162	0.0071	0.00855	0.00378	0.00384	0.00371	0.00893	0.55223			0.00139	0.07732	0.07475	0.04565	0.04609	0.06248	0.04928	0.00134			0.00165	0.00633	0.00206	0.00261	0.00331	-0.004	-0.0021			0.10982	0.10077	0.11051	0.04202	0.08291	0.0885	0.09401			0.00596	0.00272	0.00289	-9.57549e-05	0.00303			0.05592	0.05575	0.09401
13387.3	0.00852	0.00295	0.0087	0.01034	0.00578	0.00594	0.00575	0.01227	0.58291			0.00175	0.07439	0.07159	0.04987	0.05202	0.06767	0.05476	0.00143			0.00245	0.00659	0.00393	0.00446	0.0049	-0.00218	0.000755692			0.10671	0.0953	0.10604	0.05036	0.08081	0.08731	0.0971			0.00717	0.00566	0.00445	0.0015	0.00471			0.06595	0.06111	0.0971
13392.3	0.01265	0.00449	0.0103	0.01291	0.00854	0.00864	0.00851	0.01782	0.61359			0.00206	0.0717	0.06886	0.05626	0.05888	0.07218	0.06029	0.00155			0.00352	0.00825	0.00524	0.00649	0.00754	-0.00074	0.00211			0.10591	0.09247	0.10333	0.06313	0.08119	0.0862	0.10021			0.00903	0.00724	0.0065	0.00355	0.00673			0.07589	0.06887	0.10021
13392.9	0.01278	0.0048	0.01019	0.01325	0.0089	0.00899	0.00887	0.01861	0.64427			0.00229	0.07036	0.06778	0.06417	0.06613	0.07584	0.06558	0.00167			0.00378	0.00852	0.00578	0.00674	0.00813	-0.00048	0.00221			0.10904	0.09465	0.10434	0.07882	0.08535	0.08602	0.1035			0.0089	0.00698	0.00677	0.00383	0.007			0.08533	0.07853	0.1035
13393.5	0.01343	0.00509	0.0107	0.0136	0.00927	0.00948	0.00926	0.0194	0.67495			0.00242	0.07144	0.06948	0.07289	0.0733	0.07855	0.07039	0.0018			0.00403	0.00828	0.00558	0.00699	0.00826	-0.00012	0.00265			0.11691	0.10303	0.11032	0.09614	0.09359	0.08764	0.1072			0.00882	0.00745	0.00711	0.00419	0.00738			0.0939	0.08947	0.1072
13394.2	0.01388	0.00538	0.01083	0.01405	0.00976	0.00996	0.00973	0.02019	0.70563			0.00243	0.07556	0.07448	0.08179	0.07998	0.08021	0.07449	0.00191			0.00434	0.00902	0.00643	0.00724	0.00812	0.00024	0.00271			0.12913	0.11696	0.12125	0.11405	0.1052	0.09167	0.11148			0.00878	0.00786	0.00745	0.00454	0.00776			0.10127	0.10102	0.11148
13394.8	0.0146	0.0056	0.01106	0.01449	0.01025	0.01045	0.01019	0.02098	0.73631			0.00231	0.08259	0.08247	0.09031	0.08583	0.08074	0.07772	0.00199			0.00465	0.00923	0.0062	0.00756	0.00839	0.0006	0.00299			0.14445	0.13457	0.13594	0.13168	0.11885	0.0982	0.1165			0.00914	0.00755	0.00779	0.0049	0.00814			0.10715	0.11255	0.1165
13395.4	0.01497	0.00587	0.01133	0.01492	0.01072	0.01092	0.01064	0.02175	0.76699			0.00206	0.09179	0.09253	0.09797	0.09056	0.08013	0.07992	0.00204			0.00496	0.00966	0.00618	0.00802	0.00901	0.00095	0.00375			0.16129	0.15378	0.1527	0.14824	0.13312	0.10683	0.12226			0.01001	0.00841	0.00813	0.00524	0.00852			0.11131	0.12351	0.12226
13396	0.01583	0.00624	0.01176	0.01536	0.01121	0.0114	0.0111	0.02253	0.79767			0.0017	0.10215	0.10356	0.10434	0.09395	0.07842	0.081	0.00206			0.00515	0.01	0.00626	0.0085	0.00984	0.00131	0.00456			0.17811	0.17275	0.16982	0.163	0.14669	0.11679	0.12864			0.01045	0.00909	0.00847	0.0056	0.0089			0.11356	0.13341	0.12864
13396.5	0.01636	0.00654	0.01213	0.01577	0.01166	0.01185	0.01153	0.02342	0.82835			0.00122	0.11267	0.11453	0.10909	0.09584	0.07571	0.08093	0.00205			0.00532	0.0106	0.00681	0.00894	0.00957	0.00164	0.0047			0.19358	0.18992	0.18583	0.17533	0.15847	0.12719	0.13542			0.01073	0.00996	0.00878	0.00593	0.00925			0.11385	0.14186	0.13542
13397.1	0.01738	0.00674	0.01241	0.01621	0.01214	0.01233	0.01199	0.02453	0.85903			0.000683677	0.12246	0.12458	0.11194	0.09613	0.07224	0.07975	0.00204			0.00553	0.01158	0.00747	0.00941	0.01045	0.002	0.00446			0.2066	0.20408	0.19949	0.18467	0.16754	0.13714	0.14226			0.01116	0.00943	0.00913	0.00628	0.00963			0.11224	0.14856	0.14226
13397.8	0.01812	0.00718	0.01258	0.01665	0.01263	0.01282	0.01246	0.02564	0.88971			0.000336226	0.1308	0.13297	0.11272	0.09485	0.0684	0.07762	0.00207			0.00574	0.01159	0.008	0.00989	0.00999	0.00238	0.0053			0.21635	0.21425	0.20986	0.1906	0.17324	0.14591	0.14881			0.01139	0.0095	0.00947	0.00664	0.01001			0.109	0.1534	0.14881
13398.4	0.01904	0.00754	0.01291	0.01709	0.01312	0.01343	0.01294	0.02675	0.92039			0.000799715	0.13715	0.1392	0.11136	0.09214	0.06483	0.07484	0.00217			0.006	0.01167	0.00815	0.01037	0.01031	0.00286	0.00608			0.2223	0.21974	0.21627	0.19289	0.17513	0.15294	0.15473			0.01155	0.01112	0.00994	0.00708	0.01046			0.10464	0.15642	0.15473
13399	0.01979	0.00785	0.01329	0.01768	0.01375	0.01407	0.01361	0.02786	0.95107			0.00144	0.14116	0.14292	0.10794	0.08832	0.06242	0.07193	0.00234			0.00635	0.01134	0.0081	0.01084	0.01129	0.00333	0.00601			0.22425	0.22016	0.21838	0.19153	0.17309	0.15792	0.15981			0.01195	0.01104	0.01044	0.00753	0.01093			0.10007	0.15796	0.15981
13399.6	0.02072	0.00826	0.01356	0.01829	0.01442	0.01471	0.01428	0.02897	0.98175			0.00207	0.14271	0.14402	0.10279	0.08398	0.06228	0.06962	0.00259			0.0067	0.01134	0.00867	0.01135	0.01139	0.00381	0.00623			0.22241	0.21552	0.21624	0.18685	0.16743	0.16088	0.16399			0.01236	0.01096	0.01094	0.00798	0.01139			0.09669	0.15864	0.16399
13400.1	0.02166	0.00863	0.0137	0.01886	0.01503	0.0153	0.01489	0.02999	1.01243			0.00262	0.14194	0.14267	0.09654	0.08005	0.06538	0.06889	0.00287			0.00709	0.01187	0.00966	0.01182	0.01263	0.00425	0.00698			0.21752	0.20629	0.21041	0.17963	0.159	0.16227	0.16746			0.0125	0.01146	0.0114	0.00839	0.01182			0.0963	0.15944	0.16746
13400.8	0.0228	0.00914	0.01443	0.01948	0.0157	0.01594	0.01556	0.0311	1.04311			0.00305	0.13939	0.13936	0.09032	0.07783	0.07218	0.07075	0.00316			0.00762	0.01218	0.0097	0.01234	0.01263	0.00472	0.00779			0.21098	0.19366	0.20207	0.17128	0.14944	0.16299	0.1707			0.01285	0.01251	0.0119	0.00884	0.01229			0.10071	0.16165	0.1707
13401.4	0.02385	0.00958	0.01477	0.0201	0.01637	0.01658	0.01623	0.03221	1.07379			0.00334	0.13605	0.13508	0.08586	0.07881	0.08249	0.07594	0.0034			0.00807	0.01242	0.01018	0.01285	0.01244	0.0052	0.00782			0.20494	0.1798	0.19326	0.16406	0.1415	0.16452	0.17451			0.01355	0.01308	0.0124	0.00929	0.01275			0.11101	0.16673	0.17451
13402	0.02508	0.01007	0.01542	0.02072	0.01704	0.01722	0.0169	0.03384	1.10447			0.00345	0.13341	0.13129	0.08537	0.08419	0.09574	0.08463	0.00355			0.00841	0.01316	0.0106	0.01337	0.01336	0.00567	0.00836			0.20228	0.16823	0.18695	0.16096	0.13894	0.16871	0.17999			0.01402	0.01256	0.0129	0.00973	0.01321			0.12713	0.17602	0.17999
13402.6	0.02655	0.01056	0.01565	0.02133	0.0177	0.01786	0.01757	0.03582	1.13515			0.00336	0.13347	0.13	0.09081	0.0943	0.11124	0.0965	0.00361			0.00877	0.01386	0.01109	0.01388	0.01466	0.00614	0.00915			0.20612	0.16378	0.18676	0.16519	0.14545	0.17745	0.18833			0.01443	0.01418	0.01341	0.01018	0.01368			0.14822	0.19034	0.18833
13403.2	0.02761	0.01104	0.0162	0.0219	0.01832	0.01858	0.01819	0.03764	1.16583			0.00306	0.13829	0.13329	0.10275	0.10867	0.1284	0.11094	0.00356			0.00916	0.01406	0.01139	0.01436	0.01542	0.00674	0.00956			0.21881	0.17107	0.19584	0.17881	0.16269	0.19209	0.2006			0.01497	0.01413	0.01405	0.01085	0.01433			0.17315	0.20983	0.2006
13403.8	0.02903	0.01163	0.01685	0.02263	0.01912	0.01949	0.01899	0.03961	1.19651			0.00256	0.14926	0.14265	0.12037	0.12639	0.1467	0.12733	0.00346			0.00962	0.01455	0.01192	0.01487	0.01585	0.00717	0.01035			0.24098	0.19184	0.21546	0.20185	0.18959	0.21299	0.21742			0.01566	0.01501	0.01486	0.01165	0.01494			0.20085	0.23395	0.21742
13404.4	0.03047	0.01215	0.0171	0.02341	0.02003	0.02032	0.01981	0.04154	1.22718			0.00187	0.16663	0.15838	0.14221	0.14652	0.1657	0.14506	0.00338			0.01003	0.01533	0.01325	0.01544	0.01578	0.00804	0.01096			0.27152	0.22425	0.24461	0.23264	0.22355	0.23954	0.23888			0.01587	0.01568	0.01541	0.01254	0.01556			0.23038	0.26177	0.23888
13405	0.03208	0.01275	0.01754	0.02417	0.02088	0.02116	0.02073	0.04351	1.25786			0.00101	0.18959	0.17961	0.16687	0.16825	0.18502	0.16361	0.00347			0.01082	0.01553	0.01378	0.0162	0.01673	0.00924	0.01128			0.30832	0.26473	0.28089	0.26888	0.26189	0.27046	0.26446			0.01602	0.01624	0.01594	0.01309	0.01624			0.26093	0.29212	0.26446
13405.6	0.03424	0.01354	0.01849	0.02503	0.02174	0.02208	0.02167	0.04549	1.28854			0.000104868	0.21673	0.20488	0.19316	0.19086	0.2043	0.18252	0.00388			0.01159	0.01609	0.01388	0.01696	0.01779	0.00998	0.01184			0.34901	0.30988	0.3216	0.30834	0.30231	0.30418	0.29324			0.01681	0.01632	0.01665	0.01378	0.01662			0.29177	0.32378	0.29324
13406.2	0.03576	0.01416	0.01905	0.02594	0.02268	0.02304	0.02252	0.04746	1.31922			0.00107	0.24655	0.23261	0.22012	0.21374	0.22323	0.20137	0.00466			0.01249	0.01682	0.01464	0.01772	0.01752	0.01058	0.0127			0.39139	0.35686	0.36428	0.34905	0.34291	0.33906	0.32406			0.01768	0.01738	0.01741	0.01445	0.01743			0.32225	0.35558	0.32406
13406.8	0.03787	0.01469	0.01964	0.02674	0.02366	0.02396	0.02346	0.05001	1.3499			0.00219	0.27762	0.26135	0.2469	0.23634	0.2415	0.21979	0.00572			0.01339	0.01765	0.01495	0.01843	0.01831	0.01119	0.01333			0.43348	0.4034	0.40679	0.3893	0.3821	0.37352	0.35564			0.01826	0.01797	0.01813	0.0151	0.01825			0.35175	0.38637	0.35564
13407.4	0.03991	0.0154	0.0202	0.02766	0.02471	0.02503	0.02458	0.0528	1.38058			0.00328	0.30866	0.2898	0.2728	0.25819	0.25884	0.23742	0.00696			0.01414	0.01826	0.01575	0.01919	0.01933	0.01217	0.01428			0.47358	0.44766	0.44733	0.42762	0.41852	0.4061	0.38668			0.01878	0.0187	0.01911	0.01614	0.01899			0.37971	0.41512	0.38668
13408	0.04241	0.01628	0.02063	0.02877	0.0258	0.02612	0.02571	0.0555	1.41126			0.00428	0.33853	0.31683	0.29716	0.27882	0.27498	0.25394	0.00826			0.01491	0.01882	0.01683	0.01995	0.0211	0.01285	0.01519			0.51025	0.48806	0.48436	0.46271	0.45106	0.43545	0.41592			0.01963	0.01988	0.02018	0.017	0.02015			0.40564	0.44088	0.41592
13408.6	0.04507	0.01707	0.02132	0.0298	0.02697	0.02734	0.02677	0.05814	1.44194			0.00514	0.3662	0.34147	0.31942	0.29785	0.28969	0.26908	0.00951			0.01554	0.01965	0.01774	0.02071	0.02158	0.01374	0.01619			0.54225	0.52333	0.5166	0.49349	0.47876	0.46041	0.44217			0.0206	0.02051	0.02098	0.01805	0.02122			0.42905	0.4628	0.44217
13409.2	0.04791	0.01783	0.02229	0.03092	0.02823	0.02859	0.02807	0.06074	1.47262			0.00578	0.3908	0.36289	0.33907	0.31492	0.30273	0.28255	0.01062			0.01627	0.0204	0.01825	0.02148	0.02188	0.01502	0.01693			0.56858	0.55239	0.54299	0.51901	0.50089	0.48001	0.46436			0.02127	0.02189	0.02177	0.01908	0.02209			0.44953	0.48017	0.46436
13409.8	0.05107	0.01869	0.02296	0.03201	0.0294	0.02978	0.02936	0.06357	1.5033			0.00615	0.41156	0.38041	0.35569	0.32971	0.31393	0.29414	0.01149			0.01696	0.0214	0.01938	0.02237	0.02328	0.01613	0.01724			0.58846	0.57442	0.56273	0.5385	0.51688	0.49344	0.48157			0.02204	0.02196	0.02276	0.02005	0.02299			0.46674	0.49241	0.48157
13410.4	0.05438	0.01969	0.02429	0.03324	0.03077	0.03114	0.03067	0.06699	1.53398			0.00623	0.42788	0.39348	0.36893	0.34195	0.3231	0.30365	0.01205			0.01794	0.02238	0.02	0.02364	0.02405	0.0167	0.01857			0.60132	0.58882	0.57522	0.55141	0.52641	0.50017	0.49306			0.02294	0.02253	0.02385	0.02114	0.02412			0.48036	0.4991	0.49306
13411	0.05795	0.02073	0.02511	0.03455	0.03226	0.03263	0.0321	0.07151	1.56466			0.00598	0.43926	0.40171	0.3785	0.35142	0.33012	0.31092	0.01224			0.01869	0.02316	0.02063	0.0249	0.02516	0.01784	0.0199			0.60685	0.59522	0.58012	0.55734	0.52931	0.49986	0.49825			0.0239	0.02465	0.02505	0.02239	0.0254			0.49016	0.49994	0.49825
13411.6	0.06203	0.02181	0.02653	0.03593	0.03379	0.03415	0.03358	0.07691	1.59534			0.0054	0.44538	0.40487	0.38422	0.35797	0.33487	0.31582	0.01203			0.01972	0.02435	0.02208	0.02617	0.02618	0.01924	0.02101			0.60491	0.5935	0.57732	0.55612	0.52564	0.49242	0.49681			0.02481	0.02516	0.02626	0.02357	0.02672			0.49597	0.49483	0.49681
13412.2	0.06648	0.02292	0.02733	0.03739	0.03537	0.0357	0.03519	0.08263	1.62602			0.00456	0.44604	0.40286	0.38598	0.36147	0.33728	0.31827	0.01145			0.0211	0.02544	0.02316	0.0274	0.02728	0.0206	0.0224			0.59562	0.58375	0.56692	0.54773	0.51566	0.47801	0.4886			0.02552	0.02686	0.02743	0.02468	0.02795			0.49771	0.48381	0.4886
13412.8	0.07199	0.02416	0.02868	0.03895	0.03702	0.03747	0.03688	0.09023	1.6567			0.00357	0.4412	0.39576	0.38377	0.36187	0.33729	0.31821	0.01061			0.02203	0.02689	0.0246	0.02866	0.02894	0.02233	0.02353			0.57928	0.56628	0.54927	0.5324	0.49978	0.45702	0.47372			0.0267	0.02796	0.02898	0.02649	0.02927			0.49533	0.46709	0.47372
13413.4	0.0775	0.02539	0.02991	0.04047	0.03875	0.03916	0.03856	0.09763	1.68738			0.00282	0.43099	0.38377	0.37765	0.35917	0.3349	0.31564	0.00972			0.02303	0.02798	0.02547	0.02983	0.0306	0.02365	0.02488			0.55639	0.54161	0.52488	0.51048	0.4786	0.43005	0.45249			0.02795	0.02902	0.0304	0.02791	0.03045			0.48889	0.44503	0.45249
13414	0.08427	0.02681	0.03103	0.04222	0.0407	0.04109	0.04055	0.10625	1.71806			0.00298	0.41563	0.36724	0.36776	0.3534	0.33013	0.31058	0.00922			0.02439	0.02944	0.02712	0.0311	0.03211	0.02482	0.02662			0.52761	0.51043	0.49447	0.48254	0.45283	0.3979	0.42544			0.02915	0.03078	0.03204	0.02932	0.03176			0.4785	0.41811	0.42544
13414.6	0.09186	0.02839	0.03254	0.04408	0.04263	0.0432	0.04255	0.11529	1.74874			0.00416	0.39551	0.34664	0.35433	0.34468	0.32303	0.30311	0.00963			0.02575	0.03076	0.02791	0.03275	0.03307	0.02667	0.02816			0.49376	0.47362	0.45891	0.44927	0.42331	0.36153	0.3933			0.03047	0.03249	0.03346	0.03119	0.03345			0.46433	0.38698	0.3933
13415.2	0.10083	0.03006	0.03433	0.04615	0.04481	0.04553	0.04483	0.12457	1.77942			0.00578	0.37112	0.32255	0.33766	0.33314	0.31368	0.29331	0.01123			0.02744	0.03232	0.03006	0.03463	0.03469	0.02874	0.02975			0.45578	0.43214	0.4192	0.41149	0.39097	0.32204	0.35697			0.03212	0.03386	0.03509	0.03303	0.03577			0.44662	0.35234	0.35697
13415.8	0.11097	0.0319	0.03585	0.04831	0.04732	0.04795	0.04729	0.13264	1.8101			0.00745	0.34305	0.29565	0.31808	0.31898	0.30219	0.28133	0.01384			0.02924	0.03373	0.03145	0.03646	0.03609	0.03078	0.03161			0.41468	0.3871	0.37642	0.37014	0.35679	0.28065	0.31748			0.03404	0.03568	0.03738	0.03509	0.03767			0.42568	0.31502	0.31748
13416.4	0.12171	0.03365	0.03761	0.05041	0.0496	0.05036	0.0496	0.14002	1.84078			0.00892	0.31197	0.26667	0.29603	0.30243	0.2887	0.26732	0.01712			0.03092	0.03559	0.03351	0.03816	0.03778	0.03204	0.03356			0.37156	0.33966	0.33174	0.3262	0.32175	0.23864	0.27601			0.03579	0.03743	0.03964	0.03725	0.03953			0.40186	0.27589	0.27601
13417	0.13522	0.03561	0.03987	0.05286	0.05228	0.05311	0.05235	0.14892	1.87146			0.01002	0.2786	0.23643	0.27193	0.28376	0.27339	0.25147	0.02075			0.03295	0.03798	0.03573	0.03999	0.04032	0.03432	0.03526			0.32757	0.29104	0.28639	0.28071	0.28686	0.19735	0.23383			0.03757	0.03973	0.04191	0.03965	0.04185			0.37555	0.23586	0.23383
13417.6	0.15093	0.03786	0.0419	0.05543	0.05529	0.05607	0.05529	0.15997	1.90214			0.01058	0.24371	0.20577	0.24627	0.26327	0.25643	0.234	0.02451			0.03519	0.03991	0.03755	0.0417	0.04287	0.0368	0.03739			0.28387	0.24249	0.24162	0.23474	0.25306	0.15822	0.1923			0.03961	0.04082	0.04434	0.04194	0.04413			0.34719	0.19589	0.1923
13418.2	0.16871	0.04035	0.04421	0.05825	0.05848	0.0593	0.05853	0.17261	1.93282			0.01048	0.20807	0.17555	0.21956	0.24126	0.23804	0.21514	0.02826			0.037	0.04228	0.03995	0.04346	0.04496	0.03952	0.04041			0.24163	0.19529	0.19872	0.18931	0.22122	0.12287	0.15294			0.04178	0.04402	0.04684	0.04492	0.04682			0.31726	0.15693	0.15294
13418.8	0.187	0.04288	0.04684	0.06115	0.06161	0.06257	0.06176	0.19375	1.9635			0.00963	0.17246	0.1467	0.1923	0.21807	0.21843	0.19514	0.0319			0.03976	0.04495	0.04256	0.04609	0.04791	0.04224	0.04294			0.20206	0.15085	0.15912	0.14542	0.19211	0.09328	0.11754			0.04361	0.04663	0.04949	0.0478	0.04948			0.28627	0.11999	0.11754
13419.4	0.20946	0.04579	0.04944	0.06458	0.0653	0.06622	0.06569	0.22065	1.99418			0.00808	0.13759	0.12017	0.16499	0.19405	0.19785	0.17425	0.03543			0.04268	0.04756	0.04479	0.04938	0.05026	0.04564	0.04633			0.16639	0.11093	0.12446	0.104	0.16634	0.07206	0.08851			0.04607	0.0493	0.05275	0.05103	0.05254			0.25473	0.08624	0.08851
13420	0.2344	0.04914	0.0523	0.06813	0.06935	0.0704	0.06983	0.25065	2.02485			0.00633	0.10416	0.09699	0.13814	0.16954	0.17653	0.15274	0.03891			0.04591	0.05042	0.04806	0.05324	0.05375	0.04861	0.04968			0.13596	0.07832	0.09682	0.06597	0.1443	0.06167	0.06916			0.0493	0.05344	0.05645	0.05514	0.0563			0.22323	0.05595	0.06916
13420.6	0.26075	0.05298	0.05584	0.07212	0.07397	0.07511	0.07449	0.27865	2.05553			0.00625	0.07277	0.0783	0.11225	0.14487	0.15474	0.13088	0.04247			0.0496	0.05432	0.0514	0.05773	0.05734	0.05203	0.0525			0.11212	0.05822	0.0787	0.03255	0.12613	0.06132	0.06223			0.05262	0.05598	0.06049	0.0598	0.06055			0.19235	0.03578	0.06223
13421.2	0.28817	0.05689	0.0598	0.07648	0.07873	0.07997	0.07953	0.30559	2.08621			0.00972	0.04396	0.06517	0.08781	0.12039	0.13272	0.10893	0.04633			0.05381	0.05868	0.05548	0.06238	0.06115	0.05681	0.0564			0.09594	0.05596	0.07157	0.01169	0.11164	0.06616	0.06552			0.05599	0.05901	0.06472	0.06457	0.06474			0.16276	0.03167	0.06552
13421.8	0.31598	0.06126	0.06417	0.08117	0.08403	0.08523	0.0849	0.33548	2.11689			0.01574	0.01816	0.05801	0.06539	0.0964	0.11072	0.08715	0.0507			0.05787	0.06499	0.05935	0.06757	0.0693	0.0561	0.06067			0.08745	0.06658	0.07323	0.02772	0.10038	0.0715	0.07285			0.05986	0.06363	0.06974	0.0698	0.06955			0.13522	0.04094	0.07285
13422.4	0.34606	0.06647	0.06899	0.08647	0.09	0.09162	0.09113	0.36755	2.14757			0.02338	0.00458	0.05578	0.0458	0.07319	0.089	0.0658	0.05582			0.06328	0.07414	0.06416	0.07291	0.07738	0.06154	0.06587			0.08503	0.0804	0.07893	0.04695	0.09169	0.07487	0.07958			0.06446	0.06769	0.07583	0.07579	0.07519			0.1107	0.05291	0.07958
13423	0.37805	0.07259	0.07445	0.09263	0.09691	0.0989	0.09839	0.40296	2.17825			0.03228	0.0234	0.05625	0.0307	0.05105	0.0678	0.0451	0.06183			0.06922	0.08416	0.06986	0.07839	0.08591	0.06846	0.0721			0.08598	0.09248	0.08477	0.06183	0.0849	0.07535	0.0835			0.06954	0.07418	0.08274	0.08307	0.08147			0.09047	0.0628	0.0835
13423.6	0.41146	0.07946	0.08116	0.0997	0.10498	0.10706	0.10654	0.4347	2.20893			0.04219	0.03872	0.05724	0.02375	0.0302	0.04737	0.02529	0.06877			0.07412	0.09336	0.0763	0.08384	0.09306	0.0754	0.07877			0.08787	0.10109	0.08871	0.0719	0.07949	0.07286	0.08388			0.07542	0.08013	0.09066	0.09174	0.08959			0.07613	0.06927	0.08388
13424.2	0.44579	0.08744	0.0889	0.1077	0.11406	0.11631	0.11597	0.46471	2.23961			0.05291	0.05041	0.05733	0.02689	0.01086	0.02805	0.00661	0.07657			0.08442	0.10145	0.08416	0.08929	0.10032	0.08439	0.08609			0.08913	0.10575	0.08992	0.07727	0.07518	0.06774	0.08067			0.08259	0.08755	0.10005	0.10153	0.09863			0.07026	0.07203	0.08067
13424.8	0.47833	0.09596	0.09696	0.11599	0.12346	0.12638	0.12593	0.49204	2.27029			0.06418	0.05856	0.05585	0.03469	0.00684	0.01087	0.01104	0.08504			0.09365	0.11043	0.09238	0.09425	0.10885	0.09318	0.09449			0.08904	0.10652	0.08826	0.07825	0.07191	0.06062	0.07425			0.09022	0.09421	0.11004	0.1125	0.10818			0.0663	0.0712	0.07425
13425.4	0.51459	0.10665	0.10705	0.12645	0.1354	0.13882	0.13832	0.52218	2.30097			0.07574	0.06338	0.05258	0.04273	0.02269	0.01063	0.02709	0.09389			0.10518	0.1214	0.10317	0.10026	0.11905	0.1049	0.10503			0.08745	0.10374	0.08395	0.0753	0.06977	0.0523	0.06526			0.0999	0.10498	0.12234	0.1262	0.12051			0.06164	0.06713	0.06526
13426	0.55122	0.11902	0.11947	0.13875	0.14921	0.15333	0.1528	0.55425	2.33165			0.0873	0.06515	0.04768	0.04952	0.03663	0.02513	0.04163	0.10279			0.11912	0.13504	0.11507	0.10832	0.1311	0.11813	0.11681			0.08458	0.09792	0.07743	0.06897	0.06884	0.04373	0.05456			0.11133	0.11528	0.13693	0.14227	0.1344			0.0587	0.0603	0.05456
13426.6	0.58796	0.13338	0.1336	0.15305	0.16531	0.17011	0.16972	0.59239	2.36233			0.09856	0.06423	0.04149	0.05468	0.0486	0.0391	0.05453	0.11137			0.13488	0.15063	0.12967	0.12153	0.1447	0.13427	0.13144			0.08087	0.08969	0.06928	0.05993	0.06907	0.03597	0.04325			0.12478	0.12862	0.15338	0.16078	0.15053			0.05773	0.05136	0.04325
13427.2	0.62105	0.14846	0.1485	0.16818	0.18257	0.18777	0.18715	0.63044	2.39301			0.1092	0.06108	0.03456	0.05821	0.05856	0.05159	0.06572	0.11924			0.15186	0.16753	0.14521	0.13671	0.1594	0.15007	0.14644			0.07686	0.07974	0.06016	0.04891	0.07019	0.03017	0.03292			0.13896	0.14337	0.16962	0.17888	0.16723			0.05996	0.04109	0.03292
13427.8	0.65592	0.16625	0.16712	0.18695	0.20326	0.20889	0.20832	0.67226	2.42369			0.11891	0.05623	0.02776	0.06027	0.06652	0.06243	0.07514	0.12603			0.17174	0.18772	0.16429	0.15666	0.17817	0.16755	0.16346			0.07309	0.06879	0.05082	0.03678	0.0718	0.02707	0.02602			0.15627	0.15986	0.18962	0.19959	0.18674			0.0638	0.03062	0.02602
13428.4	0.69002	0.18574	0.18673	0.20772	0.2262	0.23196	0.23168	0.71351	2.45437			0.12741	0.05035	0.02239	0.06111	0.07251	0.07152	0.08276	0.1314			0.19313	0.20864	0.18406	0.17628	0.1979	0.18593	0.18136			0.07001	0.05766	0.04206	0.02479	0.07338	0.02639	0.02513			0.17533	0.17743	0.20973	0.22041	0.20653			0.0668	0.02191	0.02513
13429	0.7221	0.20614	0.20756	0.23019	0.2508	0.25644	0.25665	0.75403	2.48505			0.13442	0.04431	0.02025	0.06103	0.07659	0.07884	0.0886	0.13504			0.21432	0.23045	0.20431	0.19559	0.21775	0.20438	0.20146			0.06784	0.0472	0.03478	0.0158	0.07446	0.02685	0.02936			0.1956	0.19568	0.2295	0.23986	0.22688			0.06871	0.01846	0.02936
13429.6	0.75116	0.22646	0.22828	0.25317	0.27545	0.28046	0.28167	0.78622	2.51573			0.13973	0.03928	0.02214	0.06034	0.07886	0.08438	0.09267	0.13673			0.23465	0.25156	0.22478	0.21608	0.2375	0.22146	0.22115			0.06654	0.03835	0.02981	0.0161	0.0746	0.02708	0.03529			0.21609	0.21713	0.24816	0.25781	0.24631			0.07329	0.02225	0.03529
13430.2	0.77721	0.24656	0.24783	0.27585	0.29977	0.30373	0.30602	0.81636	2.54641			0.14317	0.03671	0.02664	0.05937	0.07942	0.08816	0.09503	0.13629			0.2519	0.26984	0.24257	0.23632	0.25605	0.23837	0.23863			0.06586	0.0321	0.02755	0.02414	0.07353	0.02618	0.0406			0.23499	0.23461	0.26534	0.27521	0.26412			0.08048	0.03003	0.0406
13430.8	0.80263	0.26748	0.26779	0.2996	0.32495	0.32783	0.33152	0.83856	2.57709			0.14465	0.03769	0.03196	0.05838	0.07841	0.09022	0.09574	0.13368			0.26855	0.28808	0.26059	0.25779	0.27569	0.25583	0.25809			0.06538	0.02904	0.02748	0.0334	0.07104	0.02374	0.04422			0.25386	0.25305	0.28301	0.29294	0.28163			0.08739	0.03851	0.04422
13431.4	0.82533	0.28806	0.28775	0.32234	0.34917	0.35042	0.35569	0.85748	2.60777			0.14414	0.04221	0.03706	0.05755	0.07597	0.09064	0.09489	0.12893			0.28432	0.30563	0.27861	0.2767	0.29373	0.2741	0.27715			0.06466	0.02874	0.02844	0.04162	0.0671	0.01971	0.04572			0.27192	0.27304	0.30012	0.31045	0.29913			0.09325	0.04614	0.04572
13432	0.84536	0.31012	0.3073	0.34485	0.37342	0.37433	0.38082	0.87073	2.63845			0.14173	0.04921	0.04146	0.05699	0.07226	0.08951	0.09259	0.1222			0.29961	0.32214	0.2954	0.29388	0.31277	0.29364	0.29678			0.06333	0.02989	0.02937	0.04804	0.06175	0.01436	0.04502			0.28962	0.29165	0.31996	0.32936	0.3189			0.09743	0.05223	0.04502
13432.6	0.86168	0.33184	0.32649	0.36646	0.39681	0.39642	0.40452	0.88249	2.66913			0.1376	0.05756	0.04501	0.05668	0.06744	0.08692	0.08895	0.1138			0.31435	0.33801	0.31205	0.30905	0.33013	0.31347	0.31599			0.06113	0.03117	0.02962	0.05232	0.05517	0.00848	0.04223			0.30624	0.31076	0.33921	0.34832	0.33857			0.09966	0.05641	0.04223
13433.2	0.87709	0.35759	0.34864	0.39042	0.42229	0.42206	0.4307	0.89411	2.69981			0.13204	0.0664	0.04773	0.05649	0.06168	0.083	0.08412	0.10421			0.33252	0.35775	0.33146	0.32528	0.35152	0.33846	0.33911			0.05792	0.03177	0.02887	0.05435	0.04766	0.00606	0.03766			0.32581	0.33167	0.36338	0.37192	0.36219			0.09987	0.05848	0.03766
13433.8	0.88986	0.38655	0.37401	0.41634	0.44957	0.45114	0.45875	0.90684	2.73049			0.12551	0.07516	0.04979	0.05627	0.05515	0.07787	0.07823	0.0941			0.35339	0.38007	0.35436	0.34673	0.37607	0.36814	0.36672			0.05369	0.0313	0.02709	0.05416	0.03961	0.01144	0.03177			0.34788	0.35711	0.39096	0.39956	0.38976			0.09815	0.05842	0.03177
13434.4	0.90089	0.41915	0.40314	0.44546	0.48035	0.48413	0.49083	0.92004	2.76117			0.11858	0.08347	0.05144	0.0558	0.04805	0.07168	0.07143	0.08438			0.3783	0.40567	0.3808	0.37255	0.40415	0.40078	0.39828			0.0485	0.02969	0.02435	0.05188	0.03163	0.01886	0.02522			0.37313	0.38698	0.42369	0.43202	0.42198			0.09464	0.05625	0.02522
13435	0.90916	0.45233	0.43436	0.4766	0.51229	0.51805	0.52364	0.93274	2.79185			0.11197	0.09102	0.05299	0.0549	0.04054	0.06458	0.06388	0.07625			0.40486	0.43387	0.40925	0.40178	0.43415	0.43464	0.43057			0.04253	0.02704	0.02086	0.04778	0.02463	0.02611	0.01905			0.39954	0.41774	0.45747	0.46498	0.45475			0.0896	0.05212	0.01905
13435.6	0.91692	0.49159	0.47272	0.51464	0.55002	0.55858	0.56214	0.94085	2.82252			0.10646	0.0976	0.05468	0.05339	0.03285	0.05672	0.05576	0.07099			0.43697	0.46717	0.44374	0.4423	0.47139	0.47489	0.46989			0.03599	0.02356	0.01687	0.04225	0.02007	0.03247	0.01504			0.43254	0.4542	0.49644	0.50298	0.49413			0.08333	0.04622	0.01504
13436.2	0.92347	0.53308	0.51601	0.55643	0.59079	0.60225	0.60367	0.94798	2.8532			0.10284	0.10302	0.05671	0.05117	0.02521	0.04826	0.04886	0.06956			0.47342	0.50466	0.48282	0.48611	0.51317	0.51861	0.51515			0.02917	0.01957	0.01266	0.03583	0.01942	0.03748	0.01517			0.46989	0.49652	0.5392	0.54409	0.53656			0.07622	0.0388	0.01517
13436.8	0.92889	0.57576	0.56201	0.60141	0.63346	0.64649	0.64669	0.95163	2.88388			0.10165	0.10713	0.05912	0.04817	0.01808	0.03936	0.05233	0.07203			0.51268	0.54575	0.52487	0.53754	0.5597	0.56377	0.56322			0.02239	0.01545	0.00852	0.02932	0.0222	0.0408	0.01868			0.51077	0.54485	0.58442	0.58766	0.58233			0.06869	0.03016	0.01868
13437.4	0.93261	0.61502	0.60462	0.64331	0.67257	0.68702	0.68612	0.95538	2.91456			0.10302	0.10979	0.06182	0.04438	0.01248	0.03017	0.05553	0.07745			0.55023	0.58464	0.5656	0.58535	0.60326	0.60563	0.609			0.01606	0.01172	0.00473	0.024	0.02641	0.04221	0.02313			0.55089	0.58897	0.62612	0.62808	0.62427			0.0613	0.02066	0.02313
13438	0.93603	0.6561	0.65247	0.6872	0.71302	0.72879	0.72729	0.96022	2.94524			0.10663	0.11093	0.06461	0.03987	0.01085	0.02086	0.0583	0.08442			0.59348	0.62771	0.61179	0.63735	0.65159	0.64964	0.65949			0.0108	0.00903	0.00158	0.02165	0.03053	0.04159	0.02704			0.59642	0.64016	0.67133	0.67051	0.66996			0.05468	0.01077	0.02704
13438.6	0.9393	0.6947	0.69717	0.72821	0.75001	0.76627	0.76537	0.96388	2.97592			0.11179	0.11052	0.06722	0.03479	0.01422	0.0116	0.0613	0.09165			0.63498	0.67088	0.65679	0.67877	0.6996	0.69118	0.70858			0.00785	0.00803	0.00122	0.02331	0.03375	0.03893	0.02974			0.64207	0.68995	0.7139	0.71053	0.71393			0.04954	0.00226	0.02974
13439.3	0.94204	0.73023	0.73948	0.76559	0.78464	0.80077	0.7992	0.96711	3.0066			0.11767	0.10859	0.06936	0.0294	0.0198	0.00305	0.06388	0.09814			0.67655	0.71271	0.70072	0.71725	0.74628	0.72935	0.75405			0.00829	0.00854	0.00276	0.02787	0.03567	0.03434	0.03092			0.6863	0.73829	0.7539	0.74823	0.75545			0.04651	0.00592	0.03092
13439.8	0.94489	0.7598	0.77439	0.79671	0.81273	0.82896	0.82704	0.96981	3.03728			0.12347	0.10526	0.07078	0.02426	0.02584	0.00709	0.06522	0.10319			0.7128	0.74825	0.73816	0.74319	0.78437	0.76094	0.79012			0.01059	0.00958	0.0036	0.03349	0.03612	0.02804	0.03047			0.7253	0.7775	0.78794	0.77834	0.79082			0.04592	0.01537	0.03047
13440.4	0.94828	0.78883	0.80771	0.82708	0.83974	0.8544	0.85256	0.97301	3.06796			0.12848	0.10077	0.07129	0.02033	0.03173	0.01549	0.06526	0.10633			0.7484	0.78397	0.77521	0.77027	0.82024	0.78934	0.82642			0.013	0.01051	0.00404	0.03893	0.03504	0.02035	0.02843			0.76374	0.81355	0.81942	0.8079	0.82338			0.04753	0.02476	0.02843
13441.1	0.95171	0.81561	0.83729	0.85343	0.86275	0.87707	0.87495	0.97685	3.09864			0.13215	0.09548	0.07074	0.01914	0.03723	0.02354	0.06273	0.1073			0.78119	0.81667	0.8079	0.79576	0.85337	0.81314	0.85872			0.01497	0.01121	0.00491	0.04349	0.0325	0.01181	0.02495			0.79844	0.85012	0.84592	0.83383	0.85041			0.05067	0.03344	0.02495
13441.6	0.95636	0.8398	0.86115	0.87627	0.88218	0.89657	0.89418	0.98132	3.12932			0.13408	0.08997	0.0691	0.02156	0.04221	0.03105	0.05853	0.10601			0.80984	0.84459	0.83608	0.82181	0.88043	0.83218	0.88317			0.01649	0.01203	0.00704	0.04678	0.02861	0.0048	0.02026			0.82851	0.87724	0.8666	0.85399	0.87364			0.05457	0.04112	0.02026
13442.2	0.96142	0.86196	0.88008	0.8957	0.89924	0.91365	0.90952	0.98609	3.16			0.13402	0.08499	0.06643	0.02679	0.04661	0.03793	0.05257	0.10247			0.8334	0.86746	0.85854	0.8491	0.89937	0.84685	0.90257			0.01779	0.01359	0.01048	0.04858	0.02357	0.00989	0.01467			0.85305	0.89846	0.88414	0.87048	0.89225			0.05856	0.04762	0.01467
13442.8	0.96691	0.88338	0.89821	0.91371	0.91521	0.92951	0.92346	0.99181	3.19068			0.13183	0.08147	0.06289	0.03349	0.05039	0.04411	0.04605	0.09685			0.85504	0.88927	0.87938	0.88052	0.91851	0.86003	0.91914			0.01927	0.01644	0.01491	0.04879	0.01759	0.01908	0.0086			0.87432	0.91663	0.89902	0.88481	0.90669			0.06216	0.0528	0.0086
13443.4	0.97269	0.90434	0.91385	0.93053	0.93034	0.94376	0.93628	0.99785	3.22136			0.12748	0.08033	0.05875	0.04077	0.05353	0.04954	0.05107	0.08942			0.87219	0.90732	0.89623	0.9038	0.93363	0.87248	0.93129			0.0213	0.02072	0.02	0.0474	0.01096	0.02808	0.00321			0.8934	0.932	0.91175	0.89676	0.91964			0.06503	0.05658	0.00321
13444.1	0.97862	0.92401	0.92881	0.94651	0.94429	0.95729	0.94758	1.0041	3.25204			0.12107	0.08221	0.05444	0.04815	0.05601	0.05419	0.05539	0.08053			0.88587	0.92206	0.9102	0.92242	0.94779	0.88286	0.94081			0.02413	0.02621	0.02547	0.04448	0.00401	0.03622	0.00555			0.90943	0.94079	0.92337	0.90624	0.93041			0.06698	0.0589	0.00555
13444.6	0.98399	0.94096	0.94301	0.95979	0.95616	0.96885	0.95701	1.0074	3.28272			0.11276	0.08718	0.05051	0.05529	0.05783	0.05803	0.05897	0.07067			0.89572	0.93314	0.92139	0.93578	0.9572	0.89079	0.94939			0.02778	0.03257	0.03105	0.04019	0.00348	0.04311	0.01116			0.92199	0.95028	0.93178	0.91432	0.93944			0.06787	0.05977	0.01116
13445.2	0.98896	0.95786	0.9581	0.97357	0.96755	0.97896	0.96663	1.01048	3.3134			0.10279	0.09471	0.04759	0.06198	0.059	0.06107	0.0618	0.06045			0.90488	0.9438	0.93134	0.94826	0.96634	0.90046	0.95925			0.03209	0.03945	0.03648	0.03472	0.01035	0.04849	0.01633			0.93366	0.9587	0.93952	0.92223	0.94917			0.06767	0.05921	0.01633
13445.9	0.99321	0.97304	0.97392	0.98591	0.97826	0.99092	0.97533	1.01174	3.34408			0.09148	0.10398	0.04628	0.06806	0.05954	0.06329	0.0639	0.05068			0.91198	0.95337	0.9404	0.9578	0.97345	0.91684	0.96987			0.03679	0.0465	0.04152	0.02838	0.0169	0.05218	0.02061			0.94426	0.97007	0.94722	0.92977	0.95858			0.06638	0.05728	0.02061
13446.5	0.99659	0.98666	0.98957	0.9971	0.98807	1.00051	0.98364	1.01223	3.37476			0.07917	0.11408	0.04688	0.0734	0.05946	0.06473	0.06527	0.04245			0.91901	0.96164	0.94928	0.96655	0.98091	0.9347	0.97972			0.04161	0.05342	0.04596	0.02162	0.02282	0.05414	0.0238			0.95441	0.97991	0.95875	0.93794	0.96719			0.06409	0.05409	0.0238
13447	0.99881	0.99779	1.00296	1.0066	0.99574	1.00856	0.99134	1.01169	3.40544			0.06626	0.12422	0.04926	0.07792	0.0588	0.06542	0.06593	0.03711			0.92587	0.9699	0.95728	0.97409	0.98972	0.95319	0.98718			0.04627	0.05992	0.04962	0.01528	0.02791	0.05439	0.02577			0.96326	0.98901	0.96832	0.94626	0.97591			0.06087	0.04977	0.02577
13447.6	1.00082	1.00856	1.01656	1.01638	1.0039	1.01707	0.99896	1.01118	3.43612			0.05314	0.1337	0.05291	0.08154	0.05758	0.06538	0.06593	0.03572			0.93423	0.9789	0.96606	0.98242	0.99853	0.97066	0.99594			0.05053	0.06574	0.05236	0.01151	0.03203	0.0531	0.02651			0.97306	0.9955	0.97871	0.95562	0.98533			0.05687	0.04449	0.02651
13448.3	1.00174	1.01826	1.02844	1.02444	1.0106	1.02454	1.0064	1.01074	3.4668			0.04023	0.14199	0.05719	0.08422	0.05584	0.06467	0.0653	0.03802			0.94334	0.98807	0.97587	0.99068	1.00738	0.98938	1.00697			0.0542	0.07068	0.0541	0.01323	0.0351	0.05055	0.02608			0.98326	1.00664	0.98959	0.96673	0.99745			0.0523	0.03847	0.02608
13448.8	1.00207	1.02626	1.0379	1.03179	1.01726	1.03095	1.01322	1.00989	3.49748			0.02797	0.14864	0.0615	0.08593	0.05363	0.06334	0.06408	0.04252			0.95372	0.99796	0.98497	0.99732	1.01469	1.00863	1.01578			0.05711	0.07456	0.05479	0.01884	0.03706	0.04715	0.02459			0.99252	1.01673	0.99823	0.97783	1.00748			0.04736	0.032	0.02459
13449.4	1.0024	1.03442	1.04627	1.03945	1.02419	1.03742	1.02028	1.00906	3.52816			0.01693	0.15335	0.06534	0.08668	0.05098	0.06146	0.06234	0.04768			0.96561	1.00875	0.9959	1.00585	1.0256	1.02706	1.02458			0.05917	0.07726	0.05445	0.02552	0.03793	0.04345	0.02224			1.00309	1.02502	1.00924	0.98872	1.01731			0.04238	0.0255	0.02224
13450.1	1.00228	1.04224	1.0531	1.04613	1.02924	1.04384	1.02731	1.00878	3.55884			0.00854	0.1559	0.06835	0.08648	0.04795	0.05909	0.06011	0.05243			0.97835	1.02031	1.00714	1.01641	1.03512	1.04106	1.03346			0.0603	0.07872	0.05315	0.03211	0.03775	0.04013	0.01928			1.01396	1.03436	1.01981	1.00016	1.02726			0.03768	0.01966	0.01928
13450.7	1.00178	1.04962	1.05873	1.05249	1.03488	1.04962	1.03365	1.00653	3.58952			0.00815	0.15616	0.07027	0.08536	0.04459	0.0563	0.05748	0.05616			0.99217	1.03229	1.01808	1.027	1.04308	1.05344	1.04142			0.06049	0.07893	0.051	0.03812	0.03664	0.03789	0.01604			1.02447	1.04276	1.02875	1.0109	1.03739			0.03371	0.01567	0.01604
13451.2	1.00103	1.05578	1.06257	1.05773	1.04095	1.0537	1.03859	1.00437	3.62019			0.01364	0.15409	0.07096	0.08338	0.04095	0.05318	0.05449	0.05852			1.00449	1.04356	1.02791	1.03655	1.05552	1.06397	1.04808			0.05976	0.07792	0.04817	0.04333	0.03473	0.03728	0.01289			1.03359	1.04968	1.03736	1.02083	1.04528			0.03095	0.01501	0.01289
13451.9	0.99956	1.06167	1.06587	1.06231	1.04562	1.05818	1.0427	1.00301	3.65087			0.01886	0.14973	0.07033	0.0806	0.03709	0.04979	0.05121	0.05933			1.01738	1.05394	1.03758	1.04608	1.06424	1.07625	1.05506			0.05818	0.0758	0.04487	0.04758	0.03217	0.03839	0.0103			1.04277	1.05664	1.04406	1.03015	1.05303			0.02976	0.01786	0.0103
13452.5	0.99773	1.06604	1.0676	1.06636	1.04973	1.06098	1.04593	1.00108	3.68155			0.02266	0.14321	0.06839	0.0771	0.03306	0.04622	0.04771	0.05854			1.02983	1.06428	1.04695	1.05478	1.07198	1.08357	1.06114			0.05584	0.07268	0.04134	0.05081	0.02915	0.04083	0.00878			1.05082	1.06366	1.05141	1.03821	1.05838			0.03022	0.02276	0.00878
13453.1	0.99539	1.06887	1.06849	1.0691	1.05273	1.06231	1.04833	0.99851	3.71223			0.02484	0.13472	0.06519	0.07299	0.02893	0.04255	0.04404	0.05617			1.04115	1.07383	1.05487	1.0628	1.07989	1.0884	1.06511			0.05286	0.06876	0.03785	0.05299	0.02587	0.04397	0.00857			1.05775	1.06861	1.05647	1.04417	1.06409			0.03203	0.02832	0.00857
13453.6	0.99268	1.06994	1.06765	1.07057	1.0545	1.06264	1.04907	0.99619	3.74291			0.02541	0.1245	0.06084	0.06835	0.02475	0.03887	0.04028	0.05232			1.05012	1.08061	1.06119	1.06648	1.08075	1.09209	1.06723			0.04938	0.06423	0.03467	0.05413	0.0225	0.04716	0.00927			1.06341	1.07146	1.05842	1.04947	1.06729			0.03469	0.03376	0.00927
13454.3	0.99017	1.06927	1.06558	1.07059	1.05475	1.06156	1.04814	0.99377	3.77359			0.0245	0.11284	0.05552	0.06333	0.02058	0.03525	0.03649	0.04713			1.05773	1.08662	1.06627	1.07001	1.08685	1.09314	1.06878			0.04555	0.05932	0.03202	0.0543	0.01923	0.04993	0.01036			1.06756	1.07305	1.06057	1.05344	1.0685			0.0377	0.03864	0.01036
13454.9	0.98794	1.06685	1.06246	1.06886	1.05356	1.05891	1.04583	0.99175	3.80427			0.02229	0.10007	0.04943	0.05804	0.01648	0.03177	0.03273	0.0408			1.06361	1.09092	1.06952	1.07181	1.09134	1.09408	1.0683			0.04152	0.05428	0.03006	0.05357	0.01623	0.05195	0.01156			1.07044	1.07454	1.06198	1.05452	1.06899			0.04067	0.0427	0.01156
13455.4	0.98616	1.06334	1.05842	1.06627	1.05182	1.05519	1.0431	0.99009	3.83495			0.01904	0.08656	0.0428	0.05262	0.0125	0.02854	0.02907	0.03354			1.06776	1.09284	1.07133	1.07252	1.08771	1.09226	1.06741			0.03743	0.04931	0.0288	0.05206	0.0136	0.05301	0.01294			1.07186	1.0722	1.06165	1.05536	1.06891			0.04332	0.04577	0.01294
13456.1	0.98424	1.05811	1.05378	1.062	1.04791	1.05084	1.03973	0.98874	3.86563			0.01512	0.07268	0.03595	0.04725	0.00871	0.02562	0.02557	0.02564			1.07013	1.09397	1.07201	1.07162	1.09017	1.08698	1.06592			0.03339	0.04462	0.0281	0.04988	0.01143	0.05306	0.01472			1.07183	1.07263	1.06114	1.05428	1.06646			0.04545	0.04774	0.01472
13456.7	0.983	1.05196	1.04865	1.05659	1.04375	1.04547	1.03546	0.98742	3.89631			0.01117	0.05881	0.02922	0.04208	0.00519	0.0231	0.0223	0.01742			1.07115	1.09388	1.07114	1.07079	1.08766	1.08252	1.06365			0.02951	0.04034	0.02772	0.04716	0.00974	0.05209	0.01715			1.07079	1.06912	1.05995	1.05312	1.06507			0.04696	0.04856	0.01715
13457.3	0.98215	1.04509	1.04304	1.05073	1.03968	1.04016	1.03076	0.98616	3.92699			0.00853	0.04538	0.02312	0.03731	0.00221	0.02103	0.01934	0.0095			1.07038	1.09223	1.06903	1.06989	1.08467	1.07742	1.05943			0.02586	0.03656	0.02742	0.04405	0.00854	0.05021	0.02031			1.06857	1.06816	1.05511	1.0503	1.06187			0.04777	0.04821	0.02031
13457.9	0.98211	1.03845	1.0385	1.04504	1.03542	1.03493	1.02647	0.98641	3.95767			0.00924	0.03288	0.01836	0.03315	0.00211	0.01946	0.01676	0.00511			1.06909	1.08967	1.06706	1.06776	1.08248	1.07151	1.05466			0.02248	0.03324	0.02695	0.04068	0.00785	0.04753	0.02412			1.06582	1.06109	1.05249	1.04811	1.05882			0.04784	0.04673	0.02412
13458.5	0.98223	1.03104	1.03332	1.03962	1.0294	1.02951	1.02231	0.98683	3.98835			0.0128	0.02205	0.01591	0.0298	0.00446	0.01838	0.01465	0.01			1.06629	1.08667	1.06345	1.06402	1.07661	1.06538	1.05123			0.01939	0.03029	0.02616	0.03718	0.00771	0.04425	0.02839			1.06241	1.05815	1.04832	1.04437	1.05448			0.04716	0.04418	0.02839
13459.1	0.98307	1.02356	1.02832	1.03345	1.02463	1.02389	1.01744	0.98742	4.01903			0.01729	0.01464	0.0162	0.02742	0.00674	0.01773	0.01307	0.01686			1.0632	1.08295	1.05934	1.05928	1.07397	1.05761	1.04668			0.0166	0.02756	0.02495	0.03367	0.00822	0.04053	0.03287			1.05836	1.05421	1.04443	1.04066	1.05096			0.04579	0.04066	0.03287
13459.7	0.98392	1.01678	1.02449	1.02787	1.0202	1.01966	1.01338	0.98865	4.04971			0.02178	0.01374	0.01845	0.02607	0.00872	0.01742	0.01205	0.02318			1.05974	1.07911	1.05518	1.0546	1.06756	1.05109	1.04173			0.01414	0.02488	0.0233	0.03026	0.00937	0.03658	0.03728			1.05418	1.04943	1.03918	1.03668	1.04583			0.04374	0.03631	0.03728
13460.3	0.98528	1.01003	1.02042	1.02114	1.01541	1.01468	1.00935	0.99027	4.08039			0.02584	0.01811	0.0214	0.02567	0.01034	0.01734	0.01157	0.02849			1.0555	1.07441	1.0509	1.04968	1.06397	1.0443	1.03614			0.01206	0.02209	0.02125	0.02703	0.01108	0.03256	0.04138			1.04985	1.04388	1.03476	1.03218	1.04128			0.04109	0.03128	0.04138
13460.9	0.98664	1.0035	1.01683	1.01755	1.01059	1.00982	1.0057	0.99253	4.11107			0.02927	0.02355	0.02425	0.02599	0.01159	0.01737	0.01151	0.03251			1.05114	1.06964	1.04657	1.04531	1.05726	1.03598	1.03235			0.0105	0.01908	0.01889	0.02407	0.01318	0.0286	0.04497			1.04551	1.03826	1.03071	1.02802	1.03593			0.03791	0.02577	0.04497
13461.5	0.98804	0.99809	1.01455	1.01256	1.00699	1.00662	1.00258	0.99427	4.14175			0.03193	0.0283	0.02657	0.02673	0.01248	0.01742	0.01173	0.0351			1.04665	1.06495	1.04219	1.04066	1.05099	1.02832	1.02852			0.00965	0.01581	0.01638	0.02144	0.0155	0.0248	0.04787			1.04106	1.03653	1.02641	1.02419	1.03046			0.03433	0.02002	0.04787
13462.1	0.98974	0.99273	1.01189	1.00805	1.00322	1.00367	0.99985	0.99579	4.17243			0.03376	0.03189	0.02819	0.02764	0.01303	0.0174	0.01209	0.03614			1.04127	1.06013	1.03764	1.03503	1.04861	1.02238	1.02213			0.00963	0.01235	0.0139	0.01919	0.01787	0.02121	0.04999			1.03628	1.03034	1.021	1.01943	1.02538			0.03043	0.01433	0.04999
13462.7	0.99136	0.98811	1.01055	1.00465	1.00025	1.00043	0.99757	0.99658	4.20311			0.03473	0.03418	0.02904	0.0285	0.01325	0.01728	0.01247	0.0356			1.0358	1.05539	1.03207	1.03014	1.04351	1.01672	1.01644			0.01039	0.00886	0.01176	0.01733	0.02015	0.01782	0.05129			1.03165	1.02375	1.01624	1.01438	1.01988			0.02638	0.00919	0.05129
13463.3	0.9927	0.9844	1.00947	1.00184	0.99718	0.99802	0.99629	0.99712	4.23379			0.03485	0.03521	0.02911	0.02916	0.0132	0.01702	0.01279	0.0335			1.03061	1.05049	1.02745	1.0256	1.0391	1.00958	1.01103			0.01166	0.00593	0.0103	0.01587	0.0222	0.01461	0.05182			1.0274	1.01901	1.01149	1.00961	1.01563			0.02236	0.00568	0.05182
13463.9	0.99397	0.98119	1.00897	0.99936	0.9957	0.99676	0.99486	0.99763	4.26447			0.03415	0.03508	0.02845	0.02952	0.0129	0.01661	0.01302	0.02996			1.02523	1.04586	1.02308	1.02262	1.03325	1.00342	1.00775			0.01316	0.00518	0.00981	0.01479	0.0239	0.01152	0.05167			1.0237	1.01336	1.00638	1.00514	1.0111			0.01861	0.00545	0.05167
13464.5	0.99491	0.97874	1.0088	0.99713	0.99369	0.99548	0.99341	0.99821	4.29515			0.03268	0.03392	0.02715	0.02954	0.01241	0.01603	0.01312	0.02517			1.01969	1.04097	1.01818	1.01906	1.02985	0.99778	1.00545			0.01466	0.0073	0.01027	0.01403	0.02516	0.00852	0.05103			1.0191	1.0121	1.00263	0.99987	1.0056			0.01555	0.00807	0.05103
13465.1	0.99533	0.97676	1.00928	0.99634	0.99236	0.99466	0.99476	0.99912	4.32583			0.03053	0.03191	0.02533	0.0292	0.0118	0.01531	0.0131	0.01946			1.01384	1.0368	1.01383	1.01512	1.02262	0.99278	1.00091			0.01597	0.01051	0.01133	0.01353	0.0259	0.00557	0.05013			1.01474	1.00879	0.99768	0.99625	1.00199			0.01366	0.01152	0.05013
13465.7	0.99579	0.97526	1.00962	0.99482	0.99175	0.99425	0.99519	0.99921	4.35651			0.02777	0.02923	0.0231	0.0285	0.01113	0.01445	0.01295	0.01353			1.00876	1.03251	1.00991	1.01155	1.02003	0.98728	0.99717			0.01698	0.01375	0.01258	0.01319	0.02609	0.00273	0.0492			1.01109	1.00317	0.99505	0.99287	0.99918			0.0134	0.01478	0.0492
13466.3	0.99614	0.97409	1.01013	0.99393	0.99065	0.99339	0.99537	0.99922	4.38719			0.02452	0.02608	0.02065	0.02748	0.01047	0.01347	0.01268	0.0094			1.00417	1.02804	1.00568	1.00755	1.01856	0.98066	0.99357			0.01761	0.01666	0.01376	0.01293	0.02569	0.000742709	0.04848			1.00708	1.00112	0.99091	0.98948	0.99564			0.01468	0.01746	0.04848
13466.9	0.9958	0.97356	1.01004	0.99431	0.99018	0.99372	0.99571	0.99991	4.41786			0.0209	0.02265	0.01815	0.02617	0.00988	0.0124	0.01232	0.01105			0.9993	1.02393	1.00235	1.00275	1.01476	0.97773	0.98977			0.01778	0.01904	0.01469	0.01267	0.02473	0.00292	0.04812			1.00348	0.99601	0.98839	0.98577	0.99079			0.01697	0.01939	0.04812
13467.5	0.99501	0.97312	1.00966	0.99384	0.99072	0.99332	0.99596	0.99951	4.44854			0.0171	0.0191	0.01584	0.02462	0.00943	0.01126	0.01188	0.01709			0.99544	1.02059	0.99901	0.99907	1.01351	0.97629	0.9874			0.01747	0.02074	0.0153	0.01235	0.02323	0.0053	0.04816			1.00073	0.99366	0.98453	0.98308	0.98889			0.01968	0.02051	0.04816
13468.1	0.99493	0.97286	1.00859	0.99352	0.99094	0.99307	0.99635	0.99813	4.47922			0.01345	0.01561	0.01399	0.02288	0.00913	0.01009	0.01139	0.02417			0.99162	1.01691	0.99624	0.99556	1.00917	0.97444	0.98551			0.01668	0.02169	0.01557	0.01192	0.02124	0.00739	0.04854			0.99778	0.99107	0.98212	0.97991	0.98662			0.02244	0.0208	0.04854
13468.7	0.99366	0.97262	1.00745	0.99348	0.99029	0.99229	0.99617	0.9973	4.5099			0.01057	0.01231	0.01288	0.02101	0.00898	0.00892	0.01088	0.03108			0.98771	1.01334	0.99286	0.99265	1.0053	0.97066	0.98654			0.01543	0.02184	0.0155	0.01134	0.01885	0.0091	0.04907			0.9948	0.98992	0.98012	0.97671	0.98264			0.02507	0.02029	0.04907
13469.3	0.99283	0.97267	1.00528	0.99372	0.99102	0.9931	0.99582	0.99647	4.54058			0.00954	0.00933	0.0127	0.01908	0.00894	0.00779	0.01035	0.03725			0.98478	1.01048	0.99011	0.9902	1.00248	0.96542	0.98493			0.01378	0.02117	0.01516	0.01059	0.01613	0.01034	0.04952			0.99237	0.99326	0.97671	0.97676	0.98054			0.02741	0.01904	0.04952
13469.9	0.99193	0.97288	1.00297	0.99363	0.99056	0.99287	0.9952	0.99527	4.57126			0.01099	0.00678	0.01337	0.01713	0.00895	0.00673	0.00983	0.04236			0.98182	1.00799	0.9879	0.98873	1.00109	0.96432	0.98074			0.01182	0.01971	0.01461	0.00967	0.0132	0.01107	0.04965			0.9907	0.98695	0.9759	0.97365	0.98006			0.0294	0.01713	0.04965
13470.5	0.99108	0.97308	0.99975	0.99339	0.99021	0.99207	0.99434	0.99415	4.60194			0.01407	0.00478	0.01464	0.01522	0.00894	0.0058	0.00935	0.04618			0.97922	1.00504	0.98587	0.98755	1.00052	0.96394	0.97985			0.00968	0.01749	0.01392	0.00859	0.01015	0.01127	0.04924			0.98877	0.98448	0.97426	0.9709	0.97704			0.03101	0.01468	0.04924
13471.1	0.98999	0.97312	0.99685	0.99324	0.99038	0.99214	0.99368	0.99317	4.63262			0.01776	0.00344	0.01621	0.01342	0.00884	0.00504	0.00891	0.04853			0.97628	1.00306	0.98376	0.98674	0.99843	0.96208	0.97906			0.00758	0.01462	0.01317	0.00736	0.00708	0.01093	0.04815			0.98665	0.98524	0.9734	0.96911	0.97551			0.03222	0.0118	0.04815
13471.7	0.98911	0.97332	0.99401	0.9927	0.99017	0.99093	0.99276	0.99281	4.6633			0.02147	0.00285	0.01784	0.01176	0.00862	0.00449	0.00851	0.04935			0.9743	1.0013	0.9818	0.98547	0.99616	0.96009	0.97706			0.00594	0.01122	0.01244	0.00601	0.00411	0.01009	0.04626			0.98493	0.98301	0.97123	0.96624	0.97478			0.03302	0.00862	0.04626
13472.3	0.98858	0.9735	0.99048	0.99198	0.98939	0.99019	0.99094	0.99263	4.69398			0.02487	0.0028	0.01938	0.01029	0.00823	0.00418	0.00815	0.04863			0.97216	0.99964	0.97994	0.98383	0.99602	0.96033	0.97432			0.00543	0.00755	0.01178	0.00458	0.00134	0.00882	0.04356			0.9831	0.98105	0.97014	0.9663	0.97307			0.03343	0.0053	0.04356
13472.9	0.98914	0.9739	0.98687	0.99094	0.98809	0.98929	0.98965	0.99222	4.72466			0.02775	0.00294	0.02071	0.00906	0.00764	0.00409	0.00784	0.04644			0.97001	0.99825	0.97885	0.982	0.993	0.96041	0.97234			0.00632	0.00437	0.01121	0.00314	0.00125	0.0072	0.04007			0.98141	0.97748	0.96973	0.96573	0.97301			0.03348	0.00198	0.04007
13473.5	0.98928	0.97416	0.98446	0.99122	0.98754	0.98852	0.98827	0.99213	4.75534			0.02997	0.00303	0.02178	0.0081	0.00686	0.00415	0.00755	0.04292			0.96875	0.99679	0.97645	0.98108	0.99195	0.95916	0.97271			0.00803	0.0046	0.01074	0.00183	0.00344	0.00539	0.03588			0.98022	0.97722	0.96901	0.96501	0.97254			0.03319	-0.000979031	0.03588
13474.1	0.98949	0.9746	0.98193	0.99043	0.98705	0.98768	0.98692	0.99238	4.78602			0.03141	0.00301	0.02254	0.00742	0.0059	0.00428	0.00729	0.03827			0.9673	0.99465	0.97623	0.981	0.98996	0.95957	0.9735			0.00994	0.00819	0.01033	0.0012	0.00526	0.00365	0.03114			0.97888	0.97823	0.96823	0.96423	0.97204			0.0326	-0.00125	0.03114
13474.7	0.99026	0.97487	0.9796	0.98965	0.98655	0.98686	0.98557	0.99336	4.8167			0.032	0.00292	0.02297	0.00701	0.00477	0.00443	0.00702	0.03275			0.96571	0.99309	0.97455	0.97952	0.99213	0.95757	0.97207			0.01173	0.01248	0.00993	0.00194	0.00668	0.00267	0.02602			0.97761	0.97879	0.9675	0.96341	0.9716			0.03177	0.00115	0.02602
13475.3	0.99134	0.97521	0.97749	0.98915	0.98609	0.98612	0.98392	0.99466	4.84738			0.03167	0.00281	0.02304	0.00685	0.00356	0.00453	0.00674	0.0267			0.96446	0.99162	0.97373	0.97827	0.988	0.95689	0.97013			0.01324	0.01676	0.0095	0.00306	0.0077	0.00328	0.02073			0.97658	0.97553	0.96687	0.96263	0.97124			0.03074	0.0035	0.02073
13475.9	0.99245	0.97566	0.97572	0.98881	0.98559	0.98532	0.98204	0.99699	4.87806			0.03044	0.00273	0.02275	0.00687	0.00244	0.00456	0.00645	0.0205			0.96363	0.99057	0.97315	0.97722	0.9893	0.95617	0.96981			0.01438	0.0208	0.00901	0.00414	0.00831	0.00475	0.01556			0.97558	0.97472	0.96618	0.96183	0.97086			0.02957	0.00547	0.01556
13476.5	0.99376	0.97577	0.97418	0.98848	0.98509	0.98465	0.98039	0.99869	4.90874			0.02831	0.00276	0.0221	0.00703	0.00199	0.0045	0.00614	0.01473			0.9625	0.98985	0.97173	0.97703	0.98798	0.95599	0.97011			0.01508	0.02444	0.00841	0.00506	0.00855	0.00627	0.01086			0.97504	0.97491	0.96594	0.96124	0.9706			0.02831	0.00698	0.01086
13477.1	0.99488	0.97613	0.97248	0.98808	0.98443	0.98403	0.97953	1.00001	4.93942			0.02537	0.0029	0.02111	0.00726	0.00276	0.00435	0.00581	0.01039			0.96217	0.98929	0.97106	0.9773	0.98405	0.9564	0.97021			0.01533	0.02759	0.00771	0.00579	0.00846	0.00756	0.00736			0.97456	0.97529	0.96573	0.96069	0.97037			0.02703	0.00798	0.00736
13477.7	0.99593	0.97627	0.97135	0.98764	0.98372	0.98341	0.9786	1.00141	4.9701			0.02173	0.00317	0.01979	0.00753	0.00416	0.0041	0.00545	0.00909			0.9611	0.98859	0.97036	0.97669	0.98482	0.95467	0.96902			0.01513	0.03016	0.00692	0.00632	0.0081	0.00849	0.00633			0.97409	0.97511	0.96575	0.9603	0.97027			0.02576	0.00847	0.00633
13478.3	0.99726	0.97643	0.97063	0.98723	0.98325	0.98285	0.97771	1.00279	5.00078			0.01756	0.00353	0.01818	0.00781	0.00574	0.00377	0.00509	0.01091			0.96061	0.98839	0.96987	0.97591	0.98478	0.95504	0.96809			0.01449	0.03212	0.00604	0.00663	0.00755	0.00901	0.00784			0.97374	0.97286	0.96615	0.96003	0.97036			0.02456	0.00847	0.00784
13478.9	0.99842	0.97672	0.97021	0.98689	0.98315	0.98233	0.9769	1.00392	5.03146			0.01312	0.00398	0.0163	0.00806	0.00733	0.00334	0.00474	0.01375			0.95984	0.98737	0.96944	0.9751	0.98489	0.95542	0.96766			0.01346	0.03342	0.00513	0.00673	0.00687	0.00911	0.01011			0.97329	0.9733	0.96652	0.95978	0.97045			0.0235	0.00801	0.01011
13479.5	0.99918	0.97683	0.9702	0.98651	0.98304	0.98191	0.97605	1.005	5.06214			0.00896	0.0045	0.0142	0.00828	0.00886	0.00285	0.0044	0.01624			0.9592	0.98701	0.96991	0.97492	0.98527	0.95594	0.96837			0.01208	0.03409	0.00421	0.00662	0.00614	0.00881	0.01217			0.97329	0.97198	0.96689	0.95973	0.97054			0.02259	0.00714	0.01217
13480.1	1.00016	0.97701	0.97032	0.9863	0.98261	0.98154	0.97572	1.00579	5.09282			0.00651	0.00508	0.01194	0.00844	0.01026	0.00231	0.00411	0.01788			0.95876	0.98618	0.96965	0.97563	0.98179	0.95684	0.96987			0.01042	0.03413	0.00335	0.00635	0.00544	0.0082	0.01373			0.97343	0.97484	0.96726	0.9597	0.97064			0.02188	0.00592	0.01373
13480.7	1.00125	0.97702	0.97094	0.98615	0.98213	0.98122	0.97541	1.00674	5.1235			0.00777	0.00569	0.00958	0.00852	0.01149	0.00173	0.00388	0.01848			0.95898	0.98622	0.96956	0.97508	0.98304	0.95765	0.96976			0.00856	0.03359	0.00261	0.00592	0.00483	0.00743	0.01473			0.97351	0.9749	0.96761	0.95979	0.97091			0.02136	0.00442	0.01473
13481.3	1.00212	0.97727	0.9715	0.98604	0.98169	0.98112	0.97534	1.00789	5.15418			0.01132	0.00632	0.0072	0.00853	0.01252	0.00116	0.00372	0.01803			0.95865	0.98655	0.96946	0.97461	0.98386	0.95811	0.97041			0.00657	0.03253	0.0021	0.00537	0.00432	0.00675	0.01523			0.97389	0.97463	0.96816	0.96012	0.97202			0.02103	0.00272	0.01523
13481.9	1.00283	0.97751	0.97267	0.98622	0.98191	0.98101	0.97566	1.00849	5.18486			0.01524	0.00692	0.00495	0.00845	0.01332	0.000735272	0.00364	0.0166			0.95855	0.9875	0.96936	0.97493	0.98484	0.95847	0.97051			0.00453	0.03105	0.00189	0.00473	0.00392	0.00651	0.01536			0.9744	0.97625	0.96873	0.96046	0.97316			0.02089	0.000931914	0.01536
13482.5	1.00389	0.97757	0.97388	0.98638	0.98212	0.98103	0.97596	1.00976	5.21553			0.01882	0.00746	0.00316	0.00827	0.01387	0.000795858	0.00365	0.01433			0.95894	0.98799	0.96997	0.97515	0.98438	0.95847	0.96989			0.00252	0.02922	0.00196	0.00404	0.00358	0.00703	0.01528			0.97525	0.9748	0.96933	0.96082	0.974			0.02089	-0.00079636	0.01528
13483.1	1.00389	0.9778	0.97538	0.98662	0.98231	0.9812	0.97655	1.01145	5.24621			0.02177	0.00789	0.00273	0.008	0.01417	0.00127	0.00372	0.01142			0.95858	0.98892	0.97093	0.97534	0.98451	0.96005	0.97165			0.000657842	0.02716	0.00219	0.00332	0.00325	0.00832	0.01514			0.97603	0.97497	0.97006	0.96122	0.9746			0.02099	-0.00191	0.01514
13483.7	1.00463	0.97803	0.97713	0.98694	0.98246	0.98138	0.9773	1.01228	5.27689			0.02392	0.00818	0.0039	0.00765	0.01419	0.00184	0.00383	0.00812			0.95932	0.98961	0.97106	0.97625	0.98565	0.96037	0.97261			0.00119	0.02497	0.00244	0.00261	0.00288	0.01015	0.0151			0.97666	0.97842	0.9708	0.96162	0.97521			0.02117	-0.00121	0.0151
13484.3	1.00526	0.97815	0.97903	0.98723	0.9826	0.982	0.97798	1.01293	5.30757			0.02516	0.00829	0.00554	0.00721	0.01396	0.00241	0.00396	0.00482			0.95949	0.98992	0.97154	0.97704	0.98764	0.96102	0.97287			0.00269	0.02279	0.00266	0.00193	0.0025	0.01228	0.01521			0.97713	0.97688	0.97179	0.96241	0.97614			0.02139	0.000206646	0.01521
13484.9	1.00524	0.97842	0.98141	0.98769	0.98305	0.98293	0.97898	1.01345	5.33825			0.02547	0.0082	0.00715	0.00671	0.01347	0.00294	0.00409	0.00263			0.95971	0.99035	0.97224	0.97781	0.98619	0.96121	0.97465			0.00393	0.02072	0.00283	0.00131	0.00222	0.01453	0.01546			0.97777	0.97891	0.97302	0.96332	0.97731			0.0216	0.00159	0.01546
13485.5	1.006	0.97862	0.98384	0.98822	0.98369	0.98387	0.98002	1.01384	5.36893			0.02485	0.0079	0.00857	0.00615	0.01275	0.00342	0.0042	0.00388			0.96019	0.99129	0.97292	0.97868	0.98868	0.96217	0.97564			0.00487	0.01887	0.00295	0.000839027	0.00224	0.0168	0.01577			0.97881	0.98043	0.97425	0.96424	0.97847			0.0218	0.00279	0.01577
13486.1	1.0061	0.97908	0.98608	0.98871	0.98429	0.98488	0.98102	1.01411	5.39961			0.02337	0.00739	0.00976	0.00556	0.01182	0.00384	0.00427	0.00631			0.96047	0.99162	0.97391	0.97952	0.98959	0.96297	0.97721			0.00548	0.01734	0.00303	0.000802466	0.00273	0.01899	0.016			0.97969	0.98083	0.97536	0.96523	0.97951			0.02194	0.00375	0.016
13486.7	1.00675	0.97944	0.98844	0.98979	0.9852	0.98601	0.98253	1.01418	5.43029			0.02116	0.00668	0.01069	0.00497	0.01071	0.00419	0.00431	0.0084			0.96108	0.9922	0.97435	0.98114	0.99028	0.96393	0.9782			0.00576	0.01617	0.00309	0.00124	0.00361	0.02107	0.01603			0.98075	0.98367	0.97656	0.9663	0.98062			0.02201	0.00444	0.01603
13487.3	1.00684	0.98004	0.99078	0.99095	0.98616	0.98715	0.98403	1.01418	5.46097			0.01843	0.00579	0.01136	0.0044	0.00947	0.00446	0.0043	0.00979			0.96166	0.99284	0.97507	0.98274	0.99152	0.96499	0.97913			0.0057	0.01537	0.00316	0.00187	0.00472	0.023	0.01575			0.9819	0.98269	0.97776	0.96732	0.98175			0.02201	0.00486	0.01575
13487.9	1.00733	0.98066	0.99329	0.99203	0.98706	0.98841	0.9855	1.01399	5.49165			0.01549	0.00476	0.01178	0.00388	0.00814	0.00466	0.00425	0.01036			0.96226	0.99407	0.97649	0.98311	0.99344	0.96603	0.98096			0.00534	0.01489	0.00323	0.0026	0.00594	0.02475	0.0151			0.98303	0.98544	0.97915	0.96814	0.98287			0.0219	0.00502	0.0151
13488.5	1.00694	0.98178	0.99558	0.99323	0.98823	0.98978	0.98731	1.01391	5.52233			0.01283	0.00363	0.01199	0.00345	0.00677	0.00478	0.00415	0.01007			0.96284	0.99508	0.97753	0.98373	0.99452	0.96751	0.98197			0.00469	0.01463	0.00333	0.0034	0.00719	0.0263	0.01403			0.98446	0.98651	0.98066	0.96903	0.98409			0.02169	0.00492	0.01403
13489.1	1.00731	0.9827	0.99785	0.99443	0.9894	0.99118	0.98912	1.01403	5.55301			0.01121	0.00248	0.012	0.00313	0.00544	0.00482	0.00402	0.00893			0.96444	0.9962	0.97874	0.98492	0.99514	0.96916	0.98375			0.00379	0.0145	0.00346	0.00425	0.00841	0.02764	0.01256			0.98583	0.98745	0.98211	0.97019	0.98544			0.02138	0.0046	0.01256
13489.7	1.00707	0.98394	1.00002	0.99557	0.99049	0.99264	0.9908	1.01377	5.58369			0.01134	0.0014	0.01184	0.00294	0.00426	0.00479	0.00384	0.00702			0.96537	0.99715	0.98055	0.98565	0.99702	0.97219	0.98611			0.00269	0.01439	0.0036	0.00515	0.00952	0.02877	0.01074			0.98689	0.98993	0.98315	0.97178	0.98721			0.02097	0.00409	0.01074
13490.3	1.00718	0.98545	1.00223	0.99711	0.99191	0.99422	0.99265	1.01335	5.61437			0.01309	0.000796246	0.01156	0.00288	0.00342	0.00469	0.00364	0.00449			0.96619	0.9985	0.98186	0.98692	0.99921	0.97296	0.98769			0.00144	0.01425	0.00376	0.00609	0.0105	0.02966	0.00862			0.98832	0.99237	0.98428	0.9735	0.98913			0.02043	0.00343	0.00862
13490.9	1.00725	0.98702	1.00394	0.99854	0.99321	0.99569	0.99435	1.01264	5.64505			0.01569	0.00128	0.01118	0.00293	0.00313	0.00453	0.00342	0.00167			0.96808	0.99928	0.98352	0.98872	0.99976	0.97496	0.98948			0.000359769	0.01402	0.00393	0.00703	0.01129	0.03032	0.00633			0.98988	0.99299	0.98537	0.97509	0.9908			0.01979	0.00268	0.00633
13491.5	1.00704	0.98852	1.00586	1.00014	0.99465	0.99745	0.9962	1.0123	5.67573			0.01843	0.00203	0.01071	0.00306	0.00342	0.00431	0.00319	0.00239			0.96903	1.00042	0.98503	0.99075	1.00276	0.97695	0.99146			0.00146	0.0137	0.00413	0.00797	0.01186	0.03074	0.00406			0.99116	0.99607	0.98703	0.97683	0.99204			0.01905	0.00187	0.00406
13492.1	1.00685	0.99033	1.00755	1.00206	0.99625	0.99921	0.99805	1.01226	5.70641			0.02087	0.00266	0.01018	0.00323	0.00406	0.00406	0.00296	0.00575			0.97071	1.00158	0.98633	0.9928	1.00375	0.97893	0.99112			0.00289	0.01327	0.00434	0.00887	0.01218	0.03093	0.00241			0.99245	0.99687	0.98869	0.97857	0.99328			0.01822	0.00109	0.00241
13492.7	1.00674	0.99229	1.00863	1.00384	0.99773	1.00083	0.99976	1.01082	5.73709			0.02276	0.00307	0.0096	0.00344	0.00479	0.00376	0.00273	0.00913			0.97234	1.00239	0.98731	0.99432	1.00492	0.98076	0.99169			0.00429	0.01276	0.00457	0.00973	0.01226	0.03088	0.00293			0.99372	0.99543	0.99026	0.98033	0.99451			0.01729	0.000416455	0.00293
13493.3	1.00655	0.9944	1.01012	1.00573	0.99938	1.00259	1.0016	1.00957	5.76777			0.02396	0.00324	0.00897	0.00366	0.00548	0.00345	0.00251	0.01224			0.97469	1.00432	0.98926	0.99635	1.00761	0.98274	0.99465			0.00562	0.0122	0.00482	0.01053	0.01207	0.03061	0.00488			0.99513	0.99802	0.99218	0.98256	0.99624			0.0163	-4.46896e-05	0.00488
13494	1.00611	0.99648	1.01117	1.0075	1.0013	1.00435	1.00345	1.00906	5.79845			0.02439	0.00317	0.0083	0.00391	0.00604	0.00313	0.00231	0.01488			0.97659	1.00612	0.99127	0.99938	1.00877	0.98472	0.9975			0.00683	0.01163	0.00507	0.01126	0.01164	0.03014	0.00702			0.99677	1.00138	0.99409	0.98479	0.99798			0.01524	-0.000207776	0.00702
13494.5	1.00582	0.99854	1.01188	1.00912	1.00308	1.00597	1.00516	1.00846	5.82913			0.02401	0.0029	0.00762	0.00419	0.00646	0.0028	0.00213	0.01688			0.97859	1.00772	0.99227	0.99993	1.01398	0.9864	0.99899			0.00791	0.01107	0.00533	0.01191	0.01099	0.02951	0.00907			0.99834	1.00352	0.99585	0.98663	0.9995			0.01416	-6.83796e-05	0.00907
13495.1	1.00562	1.00092	1.01242	1.01087	1.00494	1.0077	1.00678	1.00765	5.85981			0.02287	0.00251	0.00698	0.00449	0.00672	0.00249	0.00199	0.01814			0.98037	1.00958	0.99416	0.99975	1.0119	0.98808	1.00054			0.00883	0.01058	0.00559	0.0125	0.01016	0.02873	0.01099			0.99983	1.00448	0.99768	0.9882	1.00078			0.01305	0.000283905	0.01099
13495.8	1.00513	1.00312	1.01318	1.01255	1.00643	1.00943	1.00808	1.00722	5.89049			0.02102	0.00221	0.00647	0.00482	0.00682	0.0022	0.0019	0.01857			0.98276	1.0113	0.99576	1.00291	1.01383	0.98976	1.00224			0.00958	0.01017	0.00584	0.01302	0.00921	0.02784	0.01277			1.00129	1.00666	0.99951	0.98976	1.00207			0.01196	0.000737295	0.01277
13496.3	1.00455	1.00506	1.01348	1.0141	1.0078	1.01101	1.00928	1.00709	5.92117			0.01856	0.00232	0.0062	0.00516	0.00677	0.00195	0.00187	0.01815			0.98484	1.01325	0.99772	1.00527	1.01691	0.99149	1.00397			0.01015	0.00987	0.00608	0.01348	0.00825	0.02688	0.01444			1.00298	1.00777	1.00119	0.9914	1.00329			0.01093	0.00121	0.01444
13497	1.00433	1.00731	1.01417	1.01575	1.00927	1.01224	1.01057	1.00691	5.95185			0.01561	0.00301	0.00628	0.00551	0.00661	0.00173	0.00191	0.0169			0.98734	1.01483	1.00026	1.00547	1.01695	0.9936	1.00544			0.01054	0.00968	0.00632	0.01389	0.00741	0.02587	0.01605			1.00494	1.01024	1.00286	0.99375	1.00492			0.00999	0.00165	0.01605
13497.5	1.00378	1.00905	1.01438	1.01696	1.01045	1.01338	1.01172	1.00631	5.98253			0.01232	0.00408	0.00678	0.00586	0.00636	0.00155	0.00203	0.01489			0.98953	1.01616	1.00147	1.00633	1.01896	0.99556	1.00555			0.01076	0.00959	0.00658	0.01425	0.00689	0.02485	0.01764			1.00614	1.01062	1.00441	0.99592	1.00643			0.0092	0.00204	0.01764
13498.1	1.00337	1.01103	1.01468	1.01828	1.01172	1.01462	1.01297	1.005	6.0132			0.00885	0.00532	0.00765	0.00618	0.00607	0.00142	0.00224	0.01223			0.99145	1.01844	1.00315	1.00788	1.01938	0.99738	1.00741			0.01082	0.00957	0.00686	0.01457	0.00687	0.02382	0.01921			1.00715	1.01048	1.00608	0.99819	1.00807			0.00859	0.00237	0.01921
13498.8	1.00314	1.01281	1.01497	1.0196	1.013	1.01574	1.01414	1.00412	6.04388			0.00535	0.0066	0.00876	0.00647	0.00578	0.00132	0.00252	0.00911			0.99399	1.02059	1.0052	1.01	1.02211	0.99845	1.00646			0.01073	0.0096	0.0072	0.01484	0.00738	0.02279	0.02077			1.0086	1.01447	1.00738	0.99992	1.00941			0.00821	0.00262	0.02077
13499.3	1.00247	1.01402	1.01531	1.02069	1.0139	1.01677	1.01489	1.00338	6.07456			0.00201	0.00783	0.01001	0.0067	0.00555	0.00124	0.00288	0.00579			0.99578	1.0219	1.00673	1.01187	1.02331	0.99946	1.00726			0.01052	0.00965	0.0076	0.01506	0.00834	0.02176	0.02229			1.01012	1.00874	1.00855	1.00151	1.01064			0.00808	0.00282	0.02229
13500	1.00208	1.01571	1.01563	1.02187	1.01485	1.01789	1.01571	1.00283	6.10524			0.00124	0.00894	0.01128	0.00687	0.00541	0.00118	0.00329	0.00309			0.99816	1.02334	1.00887	1.01381	1.02382	1.00053	1.01177			0.0102	0.00971	0.00808	0.0152	0.00956	0.02073	0.02369			1.01168	1.01602	1.00981	1.00324	1.01198			0.00816	0.00296	0.02369
13500.6	1.00176	1.01699	1.01582	1.02301	1.01578	1.01864	1.0165	1.00233	6.13592			0.00389	0.00987	0.01248	0.00695	0.0054	0.00113	0.00374	0.00372			1.0003	1.02517	1.00976	1.01522	1.02398	1.00159	1.01286			0.00979	0.00975	0.00863	0.01525	0.01089	0.01969	0.02493			1.0132	1.01753	1.01084	1.00471	1.01327			0.00843	0.00305	0.02493
13501.1	1.00144	1.01804	1.01635	1.02381	1.01645	1.01927	1.01695	1.00188	6.1666			0.00609	0.01057	0.01353	0.00695	0.00551	0.00111	0.00423	0.00661			1.00171	1.02655	1.01161	1.01632	1.0283	1.00261	1.01214			0.0093	0.00979	0.00924	0.01521	0.01221	0.01865	0.02591			1.01422	1.01817	1.01178	1.00614	1.01451			0.00881	0.00311	0.02591
13501.8	1.00109	1.01892	1.01675	1.02454	1.01705	1.01991	1.01742	1.00121	6.19728			0.00774	0.01102	0.01437	0.00685	0.00572	0.0011	0.00473	0.00955			1.00389	1.02813	1.01331	1.01595	1.02767	1.00367	1.01297			0.00876	0.00981	0.00988	0.01505	0.01342	0.01761	0.02658			1.01518	1.0161	1.01275	1.00761	1.0158			0.00926	0.00313	0.02658
13502.3	1.0011	1.01979	1.01732	1.02525	1.01764	1.02039	1.01788	1.00087	6.22796			0.00878	0.01119	0.01494	0.00666	0.00599	0.00113	0.00524	0.01206			1.00568	1.02922	1.0142	1.01583	1.0299	1.00469	1.01504			0.00817	0.00984	0.01053	0.01478	0.01449	0.01658	0.02687			1.01652	1.01976	1.01389	1.00891	1.01652			0.00971	0.00313	0.02687
13504.3	1.00079	1.02189	1.01912	1.02621	1.01879	1.02149	1.01905	1.00121	6.25864			0.00924	0.01109	0.01521	0.00638	0.00627	0.00121	0.00573	0.01395			1.01071	1.03386	1.01758	1.01887	1.0333	1.00783	1.01667			0.00757	0.00989	0.01115	0.0144	0.01537	0.01562	0.02676			1.02043	1.02159	1.01755	1.013	1.01821			0.01014	0.00312	0.02676
13506.3	1.00079	1.02252	1.02132	1.0269	1.01968	1.02206	1.01949	1.00121	6.28932			0.00916	0.01072	0.01514	0.006	0.00652	0.00134	0.00621	0.01511			1.01512	1.03753	1.01988	1.02051	1.03606	1.0098	1.01746			0.00695	0.00997	0.01171	0.01393	0.01603	0.01474	0.02622			1.02301	1.02212	1.01765	1.01629	1.02153			0.01049	0.0031	0.02622
13508.3	1.00021	1.0221	1.0234	1.02641	1.01918	1.02148	1.01868	1.00114	6.32			0.00866	0.01012	0.01472	0.00554	0.0067	0.00152	0.00666	0.01549			1.01818	1.03957	1.02308	1.02141	1.03646	1.01085	1.01936			0.00634	0.01013	0.01217	0.0134	0.01649	0.01399	0.02528			1.02449	1.0244	1.02033	1.01825	1.02188			0.01076	0.00307	0.02528
13510.4	1.00005	1.02021	1.02436	1.02523	1.01791	1.02003	1.01812	1.00084	6.35068			0.00793	0.00935	0.01395	0.00501	0.0068	0.00173	0.00707	0.01509			1.0205	1.04136	1.02397	1.02245	1.03628	1.01144	1.01915			0.00574	0.01036	0.01252	0.01286	0.01676	0.01342	0.02398			1.02567	1.02416	1.02142	1.01904	1.02296			0.01094	0.00304	0.02398
13512.5	0.99944	1.01755	1.02436	1.02349	1.01672	1.01835	1.01616	1.0004	6.38136			0.00728	0.00847	0.01285	0.00441	0.00678	0.00196	0.00742	0.01395			1.02238	1.04246	1.02465	1.02239	1.03793	1.0108	1.01892			0.00518	0.01068	0.01272	0.01236	0.01689	0.01304	0.02239			1.02595	1.02411	1.0213	1.01943	1.02285			0.01101	0.00301	0.02239
13514.6	0.99946	1.01448	1.02369	1.02129	1.01437	1.01624	1.01487	1.00013	6.41204			0.00711	0.00757	0.01143	0.00376	0.00664	0.00221	0.00771	0.01216			1.02307	1.04282	1.02414	1.02251	1.03592	1.00993	1.0176			0.00467	0.0111	0.01277	0.01196	0.01692	0.01287	0.02063			1.02597	1.02277	1.02049	1.01997	1.02206			0.01098	0.00297	0.02063
13516.7	0.99931	1.01158	1.02295	1.0188	1.01277	1.01422	1.01275	1.0007	6.44272			0.0077	0.00678	0.00975	0.00308	0.00638	0.00245	0.00792	0.00986			1.02314	1.04214	1.02374	1.02168	1.03562	1.00766	1.01595			0.00421	0.01159	0.01265	0.01172	0.01692	0.01287	0.01882			1.02493	1.02156	1.01926	1.01923	1.02073			0.01084	0.00292	0.01882
13518.9	0.99963	1.00907	1.02178	1.01673	1.01025	1.01188	1.01125	1.00093	6.4734			0.00898	0.00621	0.00788	0.00239	0.00601	0.00269	0.00807	0.00726			1.02219	1.04112	1.02231	1.0202	1.03321	1.00532	1.01196			0.00383	0.01215	0.01236	0.01167	0.01698	0.013	0.01713			1.02365	1.0172	1.01806	1.0174	1.01949			0.01062	0.00286	0.01713
13521.1	1.00013	1.0068	1.02002	1.01427	1.00842	1.00961	1.00885	1.00111	6.50408			0.01065	0.00597	0.00594	0.00169	0.00551	0.00291	0.00813	0.00475			1.02031	1.03953	1.02101	1.0181	1.03007	1.00399	1.01037			0.00351	0.01274	0.01192	0.01181	0.01716	0.0132	0.01573			1.0219	1.01545	1.01561	1.01538	1.01659			0.01032	0.00279	0.01573
13523.3	1.00065	1.00512	1.01805	1.01286	1.00673	1.00765	1.00743	1.00154	6.53476			0.01241	0.00606	0.00417	0.000999557	0.00492	0.00311	0.00811	0.00345			1.01789	1.03708	1.01751	1.01618	1.02817	1.00291	1.0094			0.00327	0.01334	0.01134	0.01209	0.01753	0.01342	0.01476			1.01952	1.01486	1.01331	1.01238	1.01335			0.00996	0.0027	0.01476
13525.6	1.00105	1.00313	1.01564	1.01125	1.00513	1.00586	1.00557	1.00151	6.56544			0.01404	0.00639	0.00322	0.000338934	0.00424	0.00328	0.00801	0.00463			1.01469	1.03452	1.01517	1.01338	1.02226	1.00093	1.0059			0.0031	0.01392	0.01063	0.01246	0.01809	0.01361	0.0143			1.01723	1.01139	1.01009	1.00985	1.01062			0.00956	0.00259	0.0143
13527.8	1.00086	1.00128	1.01283	1.00915	1.00372	1.00379	1.00413	1.00116	6.59612			0.01536	0.00682	0.00388	0.000285681	0.00349	0.00341	0.00783	0.0069			1.01137	1.0311	1.01178	1.01138	1.02092	0.99806	1.00239			0.00299	0.01445	0.00983	0.01282	0.01884	0.01373	0.01431			1.01403	1.00773	1.00674	1.00585	1.00856			0.00915	0.00245	0.01431
13530.2	1.00087	0.9993	1.00979	1.00692	1.00188	1.00143	1.00204	1.00117	6.6268			0.01626	0.00722	0.00555	0.000857717	0.00269	0.00351	0.00757	0.00915			1.00747	1.02775	1.00841	1.00721	1.0202	0.99451	0.99995			0.00294	0.0149	0.00897	0.0131	0.01973	0.01375	0.01467			1.01118	1.00512	1.0037	1.00234	1.00486			0.00876	0.00228	0.01467
13532.5	1.00046	0.9977	1.00664	1.00494	1.00025	1.0003	1	1.00078	6.65748			0.01667	0.00751	0.00747	0.00137	0.00187	0.00357	0.00725	0.01101			1.00374	1.02382	1.00515	1.00346	1.0142	0.99182	0.99842			0.00298	0.01525	0.00809	0.01323	0.02069	0.01366	0.01521			1.00787	1.00384	1.00121	0.99929	1.00191			0.00841	0.00209	0.01521
13534.8	1.00042	0.99585	1.00352	1.00309	0.99862	0.99832	0.99779	1.00051	6.68816			0.01656	0.0076	0.00934	0.00182	0.00106	0.0036	0.00686	0.01232			0.99973	1.02014	1.00199	1.00143	1.01316	0.99009	0.99529			0.00311	0.01549	0.00722	0.01315	0.02165	0.01346	0.01577			1.00476	1.00049	0.99843	0.9956	1.00018			0.00813	0.00188	0.01577
13537.2	0.99955	0.99433	1.00119	1.00061	0.99692	0.99679	0.99611	0.99852	6.71884			0.01589	0.00748	0.01104	0.00221	0.000469927	0.00361	0.00643	0.013			0.99695	1.01684	0.99934	0.99897	1.01095	0.98892	0.9937			0.00338	0.01561	0.00642	0.0128	0.02253	0.01316	0.01625			1.00223	0.99895	0.99616	0.99349	0.99813			0.00793	0.00167	0.01625
13539.6	0.9991	0.99283	0.9994	0.99998	0.9963	0.99534	0.99472	0.9999	6.74952			0.01471	0.00713	0.01248	0.00253	0.000825215	0.00358	0.00597	0.01302			0.99399	1.01443	0.99674	0.99698	1.00658	0.98703	0.99183			0.00378	0.01559	0.00572	0.01217	0.02327	0.01276	0.01658			1	0.9969	0.99445	0.99187	0.99579			0.00783	0.00148	0.01658
13542.1	0.99824	0.99148	0.99833	0.99887	0.99422	0.99433	0.99365	0.99894	6.7802			0.01305	0.00654	0.01362	0.0028	0.00152	0.00355	0.00549	0.01242			0.99195	1.01245	0.99513	0.99539	1.00598	0.98623	0.99099			0.00431	0.01545	0.00518	0.01124	0.02382	0.0123	0.01674			0.99832	0.99636	0.99339	0.98966	0.99447			0.00783	0.00134	0.01674
13544.5	0.99829	0.99072	0.99809	0.99799	0.99405	0.99395	0.99303	0.99997	6.81087			0.01097	0.00575	0.01443	0.00301	0.0022	0.00352	0.00502	0.01131			0.99071	1.01109	0.99452	0.99514	1.00557	0.98626	0.98865			0.00497	0.01518	0.00483	0.01001	0.02415	0.01179	0.01675			0.99726	0.99336	0.9934	0.98891	0.99459			0.00791	0.00129	0.01675
13547	0.99808	0.99062	0.99806	0.99823	0.99428	0.99367	0.9932	0.99991	6.84155			0.00856	0.00477	0.01489	0.00318	0.00281	0.00349	0.00458	0.00991			0.98989	1.01039	0.99383	0.99339	1.00407	0.98634	0.99073			0.00571	0.0148	0.00467	0.00851	0.02427	0.01127	0.01666			0.99728	0.99575	0.99279	0.98811	0.99356			0.00805	0.00136	0.01666
13549.6	0.99823	0.99074	0.99823	0.99826	0.99403	0.99378	0.99315	0.99957	6.87223			0.00593	0.00365	0.01501	0.00332	0.00334	0.00349	0.00421	0.00863			0.99014	1.00985	0.99371	0.99489	1.00425	0.98697	0.99036			0.0065	0.01433	0.00468	0.00678	0.0242	0.01076	0.01652			0.99728	0.99557	0.99291	0.98889	0.99395			0.00824	0.00158	0.01652
13552.1	0.99867	0.99147	0.99881	0.99955	0.99447	0.99437	0.99396	1.00109	6.90291			0.00317	0.00243	0.01478	0.00345	0.00378	0.00353	0.00392	0.00812			0.98979	1.00988	0.99424	0.99484	1.00428	0.98884	0.98878			0.00733	0.01379	0.00483	0.00491	0.02398	0.01031	0.01639			0.99743	0.99382	0.99365	0.98935	0.99426			0.00844	0.00194	0.01639
13554.7	0.9987	0.99264	0.9998	0.99992	0.99565	0.99556	0.99457	1.00106	6.93359			0.000501021	0.00117	0.01424	0.00359	0.00412	0.00362	0.00374	0.00896			0.99006	1.01028	0.99419	0.99579	1.00149	0.99013	0.98882			0.00814	0.01321	0.00507	0.00315	0.02371	0.00994	0.01633			0.99775	0.99352	0.99487	0.98968	0.99458			0.00864	0.00243	0.01633
13557.3	0.99939	0.99411	1.0011	1.00131	0.99652	0.99639	0.99617	1.0012	6.96427			0.00234	0.000343262	0.01342	0.00374	0.00436	0.00376	0.00369	0.01104			0.99054	1.01052	0.99435	0.99681	1.00489	0.99015	0.99128			0.0089	0.01261	0.00536	0.00242	0.0235	0.0097	0.01639			0.99801	0.99616	0.99483	0.98998	0.99559			0.00881	0.00303	0.01639
13559.9	0.99999	0.99561	1.00219	1.00302	0.99781	0.99766	0.99751	1.00153	6.99495			0.00482	0.00143	0.01236	0.00393	0.0045	0.00395	0.00376	0.01383			0.99106	1.01089	0.99458	0.99747	1.00581	0.99088	0.99226			0.0096	0.01203	0.00566	0.00365	0.02346	0.00961	0.01661			0.99849	0.99719	0.99573	0.99042	0.99597			0.00895	0.00369	0.01661
13562.6	0.9999	0.9972	1.00342	1.00449	0.9989	0.99975	0.99934	1.00101	7.02563			0.00702	0.00257	0.01111	0.00414	0.00454	0.00418	0.00392	0.0169			0.9917	1.01132	0.99532	0.99868	1.00894	0.9927	0.99303			0.01019	0.01151	0.00597	0.00572	0.02372	0.00968	0.01698			0.99911	0.99781	0.99594	0.99178	0.99712			0.00903	0.00439	0.01698
13565.3	0.99989	0.99812	1.00457	1.00561	0.99997	1.00126	1.00066	0.99945	7.05631			0.00887	0.0036	0.00972	0.00439	0.0045	0.00444	0.00414	0.01996			0.9926	1.0115	0.99636	0.99992	1.00812	0.9943	0.99484			0.01067	0.01106	0.00626	0.00793	0.02437	0.00991	0.0175			1.00027	0.99979	0.99745	0.99267	0.99872			0.00907	0.00509	0.0175
13568	0.99952	1.00026	1.00574	1.00661	1.00155	1.00221	1.00215	1.00034	7.08699			0.01029	0.00448	0.00824	0.00465	0.00438	0.00473	0.0044	0.02282			0.99336	1.0118	0.99747	0.99982	1.00796	0.99564	0.99524			0.01101	0.01073	0.00654	0.01009	0.02544	0.01029	0.01816			1.00074	1.00023	0.99854	0.99336	0.99899			0.00906	0.00576	0.01816
13570.7	0.99954	1.00128	1.00663	1.0078	1.00301	1.00363	1.0035	0.99946	7.11767			0.01124	0.00519	0.00674	0.00494	0.0042	0.00503	0.00465	0.02535			0.9945	1.01293	0.99834	1.00044	1.01094	0.9969	0.9955			0.0112	0.01053	0.00679	0.0121	0.02692	0.01079	0.01894			1.00179	1.00033	0.99901	0.99446	1.00009			0.009	0.00639	0.01894
13573.5	1.00069	1.00194	1.00759	1.00897	1.00298	1.00441	1.00465	0.99889	7.14835			0.0117	0.00571	0.00528	0.00522	0.00397	0.00532	0.00489	0.02748			0.99593	1.01395	0.99914	1.00238	1.01208	0.99864	0.99696			0.01125	0.01047	0.00701	0.01389	0.02874	0.01137	0.01981			1.0029	1.00198	1.00075	0.99519	1.00085			0.00892	0.00695	0.01981
13576.3	0.99817	1.00287	1.00838	1.00962	1.00409	1.00513	1.0051	0.99926	7.17903			0.01168	0.00605	0.00389	0.00549	0.00373	0.00562	0.0051	0.02915			0.99783	1.01557	1.00093	1.00245	1.01215	0.9988	0.99688			0.01116	0.01056	0.00719	0.01539	0.03079	0.01199	0.02076			1.00375	1.00181	1.00141	0.99803	1.0014			0.0088	0.00744	0.02076
13579.1	0.99895	1.0028	1.00905	1.00994	1.00411	1.00522	1.00538	0.99929	7.20971			0.01118	0.0062	0.00264	0.00573	0.00349	0.00589	0.00527	0.03036			0.99969	1.01688	1.002	1.00362	1.01335	0.9989	0.99747			0.01095	0.0108	0.00735	0.01659	0.03295	0.01262	0.02177			1.005	1.00247	1.00224	0.9993	1.00378			0.00868	0.00783	0.02177
13581.9	0.99932	1.00237	1.00942	1.01026	1.00409	1.00544	1.00536	0.99931	7.24039			0.01025	0.00618	0.00157	0.00594	0.00328	0.00615	0.0054	0.03111			1.00171	1.01788	1.00311	1.00437	1.01271	0.99984	0.99783			0.01065	0.01118	0.00749	0.01745	0.03511	0.0132	0.02279			1.00586	1.00255	1.00373	1.00132	1.00412			0.00857	0.00813	0.02279
13584.9	0.99947	1.00313	1.0097	1.00972	1.00442	1.00517	1.00493	0.99993	7.27107			0.00894	0.00601	0.000723536	0.00612	0.00313	0.00637	0.00547	0.03143			1.00357	1.01973	1.00421	1.00443	1.01553	1.00191	1.00041			0.0103	0.01167	0.00762	0.01796	0.03717	0.01371	0.0238			1.00686	1.00531	1.00492	1.00274	1.00461			0.00847	0.00833	0.0238
13587.7	1.00035	1.00316	1.01021	1.00953	1.00408	1.00497	1.00492	0.99919	7.30175			0.00734	0.00573	0.000332785	0.00624	0.00307	0.00657	0.0055	0.03139			1.00517	1.02021	1.00532	1.00618	1.01501	1.00201	1.00115			0.00995	0.01227	0.00775	0.01813	0.03903	0.01411	0.02475			1.00765	1.0063	1.0064	1.0038	1.00477			0.00839	0.00845	0.02475
13590.7	0.99992	1.00376	1.01032	1.00967	1.00409	1.00459	1.00489	0.99994	7.33243			0.00556	0.00537	0.00055097	0.00631	0.00311	0.00674	0.00548	0.03104			1.00644	1.02144	1.0061	1.00526	1.01547	1.00222	0.99987			0.00965	0.01295	0.00791	0.01797	0.04063	0.01438	0.02559			1.00827	1.00482	1.0062	1.00453	1.0057			0.00836	0.00849	0.02559
13593.7	1.00055	1.00379	1.00995	1.00963	1.00431	1.00402	1.00441	0.99939	7.36311			0.00384	0.00496	0.000698445	0.00634	0.00324	0.00689	0.00541	0.03046			1.00721	1.02185	1.00657	1.00641	1.01704	1.00325	1.0004			0.00945	0.0137	0.00813	0.01753	0.04189	0.01449	0.02626			1.00866	1.00531	1.00614	1.00559	1.00531			0.00836	0.00847	0.02626
13596.6	1.00148	1.00375	1.00951	1.00956	1.00426	1.00436	1.00389	1.00009	7.39379			0.00279	0.00454	0.00063536	0.00631	0.00344	0.007	0.00531	0.02971			1.00743	1.02219	1.00622	1.00601	1.0165	1.00387	1.00116			0.00939	0.0145	0.00842	0.01687	0.04278	0.01442	0.02672			1.00849	1.00623	1.00606	1.00523	1.0053			0.0084	0.0084	0.02672
13599.6	1.00126	1.00403	1.00866	1.00929	1.00398	1.00414	1.00403	0.9995	7.42447			0.00334	0.00416	0.000371451	0.00623	0.00369	0.00708	0.00516	0.02887			1.0074	1.02188	1.00586	1.00502	1.01621	1.00343	1.00051			0.00949	0.01532	0.0088	0.01606	0.04328	0.01417	0.02693			1.00849	1.00553	1.00633	1.00446	1.00497			0.00847	0.00832	0.02693
13602.7	1.00133	1.00399	1.00785	1.00875	1.00368	1.00338	1.0033	1.001	7.45515			0.00497	0.00382	0.000238249	0.00612	0.00396	0.00715	0.00499	0.028			1.00744	1.02138	1.0054	1.00493	1.01291	1.00249	1.0003			0.00973	0.01614	0.00928	0.01519	0.04337	0.01375	0.02685			1.00756	1.00535	1.00595	1.00274	1.00481			0.00856	0.00823	0.02685
13605.7	1.00139	1.00353	1.00707	1.00812	1.00304	1.00279	1.00257	0.9994	7.48583			0.00684	0.00355	0.000833597	0.00597	0.00422	0.00719	0.00479	0.02713			1.00664	1.02018	1.00469	1.00396	1.015	1.00223	0.99958			0.01008	0.01694	0.00985	0.01439	0.04305	0.01319	0.02647			1.00702	1.00488	1.00467	1.00259	1.00358			0.00866	0.00816	0.02647
13608.8	1.00101	1.00249	1.00624	1.0072	1.00172	1.00165	1.00127	0.99812	7.51651			0.00866	0.00336	0.00162	0.00579	0.00447	0.00722	0.00457	0.0263			1.00585	1.01911	1.00366	1.00384	1.01392	1.0003	0.99643			0.01051	0.0177	0.0105	0.01378	0.04235	0.01254	0.02579			1.00602	1.00173	1.00373	1.00166	1.00242			0.00875	0.00812	0.02579
13612	1.00065	1.00109	1.00552	1.00606	1.00112	1.00048	1.00047	0.99788	7.54719			0.01029	0.00323	0.00252	0.00561	0.0047	0.00724	0.00433	0.02553			1.00492	1.01796	1.00209	1.00251	1.01386	0.99993	0.99386			0.01094	0.01839	0.01121	0.01346	0.04127	0.01188	0.02484			1.00543	0.99862	1.00245	1.00047	1.00128			0.00883	0.00812	0.02484
13615.1	0.99991	0.99956	1.0048	1.00476	1.00063	0.99955	0.99879	0.99702	7.57787			0.01168	0.00317	0.00348	0.00542	0.00488	0.00725	0.00408	0.02481			1.00353	1.01698	1.00088	1.00107	1.01059	0.99804	0.99615			0.01135	0.019	0.01195	0.01351	0.03987	0.01134	0.02366			1.00442	1.0012	1.00061	0.99947	1.00093			0.00886	0.00816	0.02366
13618.3	0.999	0.99784	1.00402	1.00375	0.99958	0.99851	0.99776	0.99839	7.60854			0.01278	0.00319	0.00447	0.00523	0.00502	0.00726	0.00383	0.02415			1.00255	1.01544	1.00023	0.99907	1.00953	0.99728	0.99558			0.01169	0.0195	0.0127	0.01393	0.03819	0.01104	0.02231			1.00336	1.00068	1.00041	0.99874	1.0006			0.00886	0.00823	0.02231
13621.5	0.99743	0.99615	1.0038	1.00276	0.99853	0.99753	0.99739	0.99658	7.63922			0.01358	0.00329	0.00545	0.00505	0.00512	0.00726	0.00358	0.02351			1.00175	1.01456	0.99955	0.99891	1.00803	0.99801	0.99464			0.01193	0.01989	0.01342	0.01466	0.03627	0.01113	0.0209			1.00275	0.99963	0.99924	0.99784	0.99904			0.0088	0.00832	0.0209
13624.8	0.99647	0.99496	1.00376	1.00167	0.997	0.99686	0.99685	0.99649	7.6699			0.01407	0.00349	0.00639	0.00488	0.00517	0.00727	0.00333	0.0229			1.00123	1.01391	0.9991	0.99848	1.0087	0.99697	0.99454			0.01206	0.02015	0.0141	0.0156	0.03417	0.01166	0.01954			1.00197	0.99978	0.99962	0.99753	0.9987			0.0087	0.00841	0.01954
13628	0.99626	0.99376	1.00395	1.00068	0.99619	0.99544	0.99621	0.99734	7.70058			0.01426	0.00381	0.00726	0.00472	0.00517	0.00728	0.00309	0.02229			1.00026	1.01276	0.99884	0.99697	1.00849	0.99733	0.99234			0.01207	0.02029	0.01471	0.01663	0.03196	0.01264	0.01834			1.00092	0.9972	0.99909	0.99584	0.99968			0.00853	0.00847	0.01834
13631.3	0.996	0.99269	1.00355	1.00027	0.99557	0.99482	0.99557	0.99656	7.73126			0.01417	0.00424	0.00803	0.00457	0.00513	0.00729	0.00285	0.02169			0.99933	1.01032	0.99871	0.99728	1.0085	0.99751	0.99381			0.01197	0.02032	0.01525	0.01768	0.02969	0.01395	0.01745			1.00095	0.99879	0.99836	0.99599	0.99943			0.00831	0.00849	0.01745
13634.6	0.99618	0.99234	1.00209	1.00004	0.99528	0.99493	0.99561	0.99688	7.76194			0.01383	0.00476	0.00871	0.00441	0.00505	0.0073	0.00263	0.02107			1.00027	1.01186	0.99715	0.99705	1.0068	0.99797	0.99402			0.01176	0.02023	0.01569	0.01864	0.02744	0.01547	0.01694			1.00054	0.99902	0.99787	0.99539	0.99914			0.00802	0.00844	0.01694
13638	0.99688	0.99289	1.00211	1.00035	0.99536	0.99558	0.99621	0.99685	7.79262			0.01327	0.00535	0.00928	0.00425	0.00493	0.00732	0.00242	0.02044			0.99992	1.01332	0.99592	0.99783	1.0058	0.99522	0.99386			0.01148	0.02005	0.01604	0.01949	0.02526	0.01706	0.01686			1.00197	0.99912	0.99769	0.9949	0.99803			0.00768	0.00833	0.01686
13641.3	0.997	0.9939	1.0028	1.00064	0.99638	0.99644	0.99709	0.99687	7.8233			0.01255	0.00597	0.00975	0.00407	0.0048	0.00733	0.00224	0.01979			0.99921	1.01266	0.99777	0.99736	1.00753	0.99569	0.99133			0.01114	0.0198	0.01629	0.02017	0.02324	0.01862	0.01716			1.00177	0.99621	0.99828	0.99471	0.99777			0.00731	0.00812	0.01716
13644.8	0.9979	0.99505	1.00286	1.00207	0.99684	0.9976	0.99776	0.99885	7.85398			0.01169	0.00659	0.01012	0.00386	0.00465	0.00735	0.00207	0.01912			0.99917	1.01153	0.99727	0.99735	1.00538	0.99707	0.99263			0.01078	0.0195	0.01646	0.02069	0.02142	0.02004	0.01775			1.00088	0.99764	0.99894	0.99562	0.99778			0.0069	0.00783	0.01775
13648.2	0.99876	0.99682	1.0033	1.00319	0.99788	0.99849	0.99853	0.99896	7.88466			0.01076	0.00717	0.01042	0.00362	0.00449	0.00737	0.00192	0.01843			0.999	1.01081	0.99724	0.99707	1.00874	0.99703	0.99254			0.01042	0.01916	0.01655	0.02102	0.01985	0.02125	0.01852			1.00034	0.99754	0.99913	0.99491	0.99817			0.00646	0.00744	0.01852
13651.6	0.99965	0.99867	1.00528	1.00441	0.99943	0.99924	0.99946	1.00006	7.91534			0.00979	0.00768	0.01068	0.00334	0.00434	0.00739	0.00179	0.01771			0.99784	1.0089	0.99827	0.99764	1.00789	0.99737	0.99265			0.01011	0.01883	0.01657	0.02119	0.01857	0.02219	0.01936			0.99861	0.99748	0.99918	0.99511	0.99809			0.00601	0.00697	0.01936
13655.1	1.00054	1.00016	1.00375	1.0059	1.0004	1.00009	0.99956	1.00076	7.94602			0.00883	0.0081	0.01091	0.00302	0.00422	0.0074	0.00169	0.01695			0.99866	1.00943	0.99805	0.99798	1.00842	0.99689	0.99445			0.00985	0.0185	0.01655	0.02122	0.01759	0.02281	0.02017			1.00022	0.99952	0.99876	0.99608	0.99854			0.00557	0.00643	0.02017
13658.6	1.00146	1.00131	1.00277	1.00628	1.00083	1.00101	1.00123	1.00026	7.9767			0.00789	0.00841	0.01115	0.00266	0.00412	0.00742	0.00161	0.01615			1.00085	1.01003	0.99486	0.99756	1.00699	0.99683	0.99372			0.00966	0.01821	0.0165	0.02114	0.01687	0.02308	0.02091			1.0023	0.99881	0.99833	0.99682	0.99748			0.00515	0.00583	0.02091
13662.1	1.00245	1.00193	1.00528	1.00762	1.00177	1.00192	1.00221	1.00107	8.00738			0.00701	0.0086	0.01142	0.00228	0.00405	0.00744	0.00155	0.01531			0.9998	1.01063	0.99844	0.9983	1.00775	0.99796	0.99294			0.00953	0.01794	0.01645	0.02099	0.01637	0.023	0.02153			1.00486	0.9978	0.99939	0.9966	0.99736			0.00478	0.00519	0.02153
13665.7	1.00272	1.00216	1.00587	1.00733	1.00261	1.00233	1.00236	1.00205	8.03806			0.00618	0.00865	0.01171	0.0019	0.00402	0.00746	0.00151	0.01442			1.00076	1.01125	0.99865	0.99948	1.00863	0.99958	0.99457			0.00946	0.01771	0.01641	0.02079	0.01601	0.02257	0.02205			1.00147	0.99949	1.00031	0.99728	0.99806			0.00446	0.00454	0.02205
13669.3	1.00274	1.00214	1.00612	1.00788	1.00276	1.00221	1.00269	1.00198	8.06874			0.00542	0.00856	0.01205	0.00156	0.00404	0.00748	0.0015	0.01349			1.00143	1.01153	0.99917	0.99834	1.01104	0.99986	0.99563			0.00942	0.0175	0.0164	0.02057	0.01571	0.02181	0.02247			1.00197	1.00048	1.00029	0.99702	1.00017			0.00422	0.00393	0.02247
13672.9	1.00271	1.00177	1.00651	1.00768	1.00262	1.00197	1.00296	1.00289	8.09942			0.00471	0.00834	0.01241	0.00133	0.00408	0.00751	0.00151	0.01253			1.00236	1.01288	0.99998	1.00112	1.01014	0.99896	0.99727			0.00938	0.0173	0.01643	0.02037	0.0154	0.02074	0.02283			1.00289	1.00233	1.00015	0.99721	1.00087			0.00407	0.00339	0.02283
13676.6	1.00242	1.00146	1.00718	1.0076	1.00237	1.00205	1.00287	1.0015	8.1301			0.00404	0.00801	0.01278	0.00131	0.00414	0.00754	0.00153	0.01157			1.00333	1.01368	1.00066	1.00144	1.00968	1.00068	0.99678			0.00932	0.01709	0.01651	0.02018	0.01501	0.01941	0.02314			1.00344	1.00166	1.001	0.99765	1.00089			0.004	0.00297	0.02314
13680.3	1.0023	1.00081	1.00768	1.00687	1.0022	1.00199	1.00287	1.0017	8.16078			0.00341	0.00757	0.01314	0.00153	0.00422	0.00758	0.00158	0.01064			1.00446	1.01463	1.00148	1.00358	1.01312	1.00217	0.9981			0.00921	0.01685	0.01664	0.02002	0.01448	0.01788	0.02345			1.00414	1.00309	1.00239	0.99921	1.00175			0.00401	0.00271	0.02345
13684	1.00134	1.00045	1.00851	1.00701	1.00224	1.00186	1.00284	1.00066	8.19146			0.00281	0.00704	0.01348	0.00189	0.00431	0.00762	0.00164	0.00979			1.00548	1.01551	1.00188	1.00269	1.01345	1.00192	0.99825			0.00904	0.01657	0.0168	0.01987	0.01377	0.01621	0.02379			1.00528	1.00322	1.00281	1.00025	1.00332			0.00408	0.00264	0.02379
13687.7	1.00012	1.00077	1.00865	1.00718	1.00233	1.00161	1.00276	1.00052	8.22214			0.0023	0.00645	0.01375	0.00232	0.00438	0.00766	0.00172	0.0091			1.00594	1.01603	1.00316	1.002	1.01028	1.00248	0.99838			0.0088	0.01622	0.01699	0.0197	0.01287	0.01447	0.02415			1.00613	1.00357	1.00283	1.00114	1.00363			0.0042	0.00276	0.02415
13691.5	0.99989	1.00115	1.00875	1.00746	1.00161	1.00216	1.00278	1.00061	8.25282			0.00197	0.00582	0.01397	0.00276	0.00444	0.00771	0.0018	0.00863			1.00679	1.01682	1.00341	1.00271	1.01319	1.00432	0.99608			0.00848	0.0158	0.01719	0.0195	0.01177	0.01277	0.02456			1.00597	1.0011	1.00356	1.00139	1.00406			0.00433	0.00305	0.02456
13695.2	0.99972	1.00163	1.00891	1.00777	1.00221	1.00245	1.00296	0.99994	8.2835			0.00196	0.00518	0.0141	0.00318	0.00448	0.00775	0.0019	0.00843			1.00702	1.01759	1.00382	1.00435	1.0154	1.00394	0.99596			0.00808	0.01531	0.01736	0.01923	0.01051	0.01122	0.025			1.00661	1.00077	1.00431	1.00223	1.00369			0.00448	0.00346	0.025
13699	0.99998	1.00237	1.00867	1.00826	1.00252	1.00281	1.00268	0.99966	8.31418			0.0023	0.00455	0.01414	0.00358	0.0045	0.00779	0.00201	0.00852			1.00689	1.01748	1.00387	1.00518	1.01158	1.0038	0.99814			0.00761	0.01474	0.01751	0.01888	0.00914	0.01	0.02546			1.00687	1.00317	1.00416	1.00258	1.00337			0.00463	0.00396	0.02546
13702.9	1.00008	1.0029	1.00827	1.00842	1.00279	1.00291	1.0031	1.00095	8.34486			0.00286	0.00396	0.0141	0.00392	0.00449	0.00782	0.00212	0.00885			1.00661	1.01749	1.00361	1.00449	1.01402	1.00246	0.99776			0.00707	0.01411	0.0176	0.01841	0.00783	0.0093	0.0259			1.00678	1.00276	1.00432	1.00199	1.00379			0.00475	0.00449	0.0259
13706.7	0.99969	1.00335	1.00806	1.00838	1.00332	1.00316	1.00309	0.99972	8.37554			0.00352	0.00344	0.01399	0.00421	0.00447	0.00783	0.00223	0.00936			1.007	1.01767	1.00378	1.00266	1.01293	1.00118	0.99778			0.00649	0.01341	0.01761	0.01781	0.00684	0.00927	0.02632			1.0069	1.00279	1.00415	1.00163	1.00344			0.00485	0.00502	0.02632
13710.6	0.99975	1.00367	1.00776	1.00842	1.00301	1.00315	1.00295	0.99962	8.40621			0.0042	0.00299	0.0138	0.00444	0.00442	0.00783	0.00233	0.00997			1.00679	1.01756	1.00375	1.00405	1.01303	1.00194	0.99765			0.00587	0.01267	0.01755	0.01709	0.00662	0.0099	0.02667			1.00648	1.0027	1.00403	1.00137	1.00233			0.00492	0.00554	0.02667
13714.6	0.99992	1.00356	1.00744	1.00827	1.00255	1.00264	1.00257	0.99994	8.43689			0.00486	0.00263	0.01357	0.0046	0.00437	0.00781	0.00243	0.0106			1.00637	1.01738	1.00335	1.00182	1.01237	1.00244	0.99713			0.00524	0.0119	0.01739	0.01624	0.00746	0.01107	0.02695			1.00609	1.00209	1.00278	1.00132	1.00179			0.00497	0.00602	0.02695
13718.5	1.00016	1.00309	1.00703	1.00812	1.00283	1.00241	1.0022	0.99953	8.46757			0.00544	0.00236	0.0133	0.00471	0.00433	0.00776	0.00252	0.01122			1.00621	1.01678	1.00303	1.00272	1.01058	1.0013	0.99744			0.00462	0.01112	0.01714	0.01528	0.00924	0.01259	0.02714			1.00565	1.00259	1.0022	1.00144	1.00233			0.005	0.00644	0.02714
13722.5	1.00082	1.00218	1.00722	1.00747	1.00195	1.00182	1.0018	1.00053	8.49825			0.00594	0.00217	0.01301	0.00477	0.00429	0.00768	0.0026	0.01179			1.00571	1.01631	1.00283	1.00172	1.01312	1.00089	0.99575			0.00401	0.01036	0.01679	0.01425	0.01163	0.01428	0.02722			1.00528	1.00055	1.00294	1.00069	1.00208			0.00498	0.0068	0.02722
13726.5	1.00094	1.0013	1.00675	1.00599	1.00123	1.00115	1.00079	1.00088	8.52893			0.00632	0.00203	0.01271	0.00478	0.00429	0.00756	0.00266	0.01231			1.00545	1.01592	1.00264	1.00275	1.01203	1.00119	0.99807			0.00345	0.00963	0.01637	0.01319	0.01438	0.01601	0.02721			1.00543	1.00324	1.00297	1.00032	1.00186			0.00496	0.0071	0.02721
13730.5	1.00174	1.00035	1.00681	1.00596	1.00007	1.00027	1.00036	1.00198	8.55961			0.0066	0.00195	0.01242	0.00476	0.00431	0.00742	0.00269	0.01281			1.00502	1.01537	1.00233	1.00156	1.0104	1.00124	0.99601			0.00295	0.00894	0.01588	0.01216	0.01733	0.0177	0.02709			1.00513	1.00103	1.00315	1.00015	1.00153			0.00491	0.00732	0.02709
13734.6	1.00175	0.99922	1.0067	1.00549	1.00009	0.99952	1.00036	1.00207	8.59029			0.00676	0.0019	0.01215	0.00473	0.00439	0.00723	0.00271	0.01329			1.00502	1.01561	1.00194	1.00184	1.01236	1.00089	0.99583			0.00252	0.00833	0.01534	0.01121	0.02037	0.01925	0.02687			1.00501	1.00077	1.00235	0.99977	1.00144			0.00484	0.00748	0.02687
13738.6	1.00247	0.9987	1.00664	1.00492	0.99957	0.99942	1.00005	1.00132	8.62097			0.00683	0.00189	0.01189	0.00469	0.00451	0.00701	0.0027	0.0138			1.00464	1.01502	1.00201	1.00097	1.01203	1.00005	0.99628			0.00218	0.00779	0.01479	0.01044	0.02342	0.0206	0.02657			1.005	1.00157	1.00213	0.99944	1.00097			0.00475	0.00756	0.02657
13742.8	1.00239	0.99815	1.0064	1.0048	0.99955	0.99938	1.0001	1.00122	8.65165			0.00682	0.00193	0.01164	0.00466	0.00467	0.00675	0.00266	0.01436			1.0046	1.01541	1.00176	1.00093	1.01034	0.99997	0.99278			0.00195	0.00735	0.01424	0.0099	0.02642	0.0217	0.02619			1.00483	0.9976	1.00203	0.99974	1.00116			0.00466	0.00759	0.02619
13746.9	1.00226	0.99817	1.00626	1.00442	0.99964	0.99943	0.99938	1.00188	8.68233			0.00679	0.00201	0.0114	0.00466	0.00488	0.00646	0.0026	0.01499			1.00389	1.01508	1.00189	0.99985	1.0079	0.99841	0.99508			0.00183	0.00701	0.01373	0.00963	0.02931	0.02249	0.02573			1.00418	1.0001	1.00262	0.99952	1.00066			0.00455	0.00756	0.02573
13751.1	1.00181	0.9986	1.00551	1.0044	0.99961	0.99935	1.00034	1.00222	8.71301			0.00678	0.00214	0.01116	0.0047	0.00512	0.00614	0.00251	0.01565			1.0037	1.01449	1.00065	1.00189	1.01025	0.99971	0.99473			0.00179	0.00677	0.01328	0.00963	0.03204	0.02294	0.02521			1.00436	0.99981	1.00127	0.99799	1.00035			0.00442	0.0075	0.02521
13755.3	1.00088	0.99869	1.00568	1.0051	0.99965	0.99994	1.00046	1.00203	8.74369			0.00684	0.0023	0.01091	0.00477	0.00539	0.00579	0.0024	0.01634			1.00277	1.0144	1.00151	1.00118	1.01078	1.00034	0.99374			0.00183	0.00664	0.01293	0.00984	0.03456	0.02304	0.02464			1.00376	0.99877	1.00086	0.99792	0.99988			0.0043	0.0074	0.02464
13759.5	1.00028	0.99907	1.0047	1.00504	0.99962	0.99957	1.00062	1.00111	8.77437			0.00703	0.00249	0.01064	0.00487	0.00566	0.00543	0.00226	0.017			1.00247	1.01371	1.00087	1.00075	1.01026	0.99747	0.99413			0.00192	0.00661	0.01267	0.01019	0.03684	0.02277	0.02401			1.00412	0.99826	1.00022	0.99734	0.99992			0.00418	0.00728	0.02401
13763.8	0.99997	0.99953	1.00562	1.00521	1.00005	0.99972	1.00046	1.00061	8.80505			0.00737	0.00269	0.01036	0.00499	0.00594	0.00505	0.0021	0.01757			1.00232	1.01343	1.00054	1.00092	1.00815	0.9977	0.99421			0.00206	0.00668	0.01252	0.0106	0.03883	0.02217	0.02334			1.00354	0.99912	1.00011	0.99748	1.00005			0.00404	0.00716	0.02334
13768	0.9995	0.99992	1.00565	1.00567	1.00034	1.00056	1.00033	1.00006	8.83573			0.00786	0.00288	0.01007	0.00513	0.00621	0.00466	0.00193	0.01798			1.00191	1.01383	1	1.00072	1.00882	0.99737	0.99359			0.00223	0.00684	0.01246	0.01097	0.04052	0.02129	0.02263			1.00294	0.99926	0.99936	0.99745	0.99927			0.00391	0.00706	0.02263
13772.3	0.99962	1.00057	1.00544	1.00594	1.0008	1.00048	1.00099	0.99973	8.86641			0.00849	0.00305	0.00976	0.00527	0.00646	0.00429	0.00175	0.01818			1.00083	1.01284	1.00028	1.00101	1.00925	0.99694	0.99318			0.00243	0.00709	0.01248	0.01126	0.04188	0.02022	0.02188			1.00306	0.99862	0.99998	0.9962	0.99905			0.00377	0.007	0.02188
13776.6	0.99986	1.00107	1.00562	1.00561	1.0009	1.00088	1.00093	0.99953	8.89709			0.00921	0.00319	0.00946	0.00539	0.00668	0.00394	0.00155	0.01812			1.00095	1.01354	1.00025	1.00153	1.00882	0.99732	0.99334			0.00267	0.00741	0.01255	0.01141	0.0429	0.01909	0.02109			1.00242	0.99817	1.00016	0.99564	0.9994			0.00363	0.00698	0.02109
13781	0.99961	1.00119	1.00523	1.00614	1.00102	1.00118	1.00125	0.99915	8.92777			0.00996	0.00328	0.00917	0.00549	0.00687	0.00363	0.00136	0.01776			1.00045	1.01348	1.00038	1.00025	1.00885	0.99731	0.9939			0.00294	0.00779	0.01266	0.0114	0.04357	0.01809	0.02027			1.00258	0.99829	1.00023	0.9962	0.99938			0.00349	0.00702	0.02027
13785.4	1.00037	1.00124	1.0053	1.00624	1.00069	1.00093	1.00126	1.00057	8.95845			0.01071	0.00334	0.0089	0.00556	0.00703	0.00339	0.00117	0.01707			1.00072	1.01363	1.00019	1.00038	1.00795	0.99645	0.99346			0.00324	0.00822	0.01277	0.0112	0.0439	0.01741	0.01941			1.00275	0.99893	0.99975	0.99674	0.99995			0.00337	0.00713	0.01941
13789.8	1.00053	1.00089	1.00557	1.00644	1.00097	1.00092	1.00102	1.00029	8.98913			0.0114	0.00335	0.00867	0.00559	0.00715	0.00321	0.000988478	0.01606			1.00014	1.01481	1.00043	1.00097	1.01025	0.99688	0.99261			0.00357	0.00869	0.01286	0.01081	0.0439	0.01727	0.01852			1.00269	0.99852	0.99908	0.99607	1.00047			0.00325	0.0073	0.01852
13794.3	1.00164	1.00083	1.00547	1.00611	1.00104	1.00065	1.00092	0.99983	9.01981			0.012	0.00333	0.00848	0.00559	0.00723	0.00313	0.000823257	0.01474			1.00057	1.01484	1.00059	0.99974	1.0081	0.99692	0.99307			0.00392	0.00918	0.01291	0.01025	0.04357	0.01778	0.0176			1.00346	0.99758	0.99971	0.9967	1.00065			0.00314	0.00754	0.0176
13798.8	1.00184	1.00038	1.00595	1.00622	1.00086	1.00052	1.00076	1.00065	9.05049			0.01247	0.00326	0.00836	0.00554	0.00727	0.00313	0.000680763	0.01314			1.00053	1.01487	1.00064	0.99961	1.00716	0.99679	0.9937			0.00429	0.00968	0.01291	0.00953	0.04295	0.01892	0.01667			1.00286	0.99802	1.00028	0.99687	1.00116			0.00304	0.00783	0.01667
13803.2	1.00136	0.99978	1.00584	1.00626	1.00067	1.00056	1.00123	1.00123	9.08117			0.0128	0.00316	0.00829	0.00546	0.00727	0.0032	0.000568193	0.01134			1.00071	1.01524	1.00084	1.00084	1.00871	0.99676	0.99351			0.00467	0.01018	0.01286	0.0087	0.04204	0.02056	0.01571			1.00312	0.99872	0.99961	0.99689	1.00074			0.00296	0.00817	0.01571
13807.7	1.00117	0.99979	1.00595	1.0059	1.00069	1.00045	1.00081	1.00088	9.11185			0.01297	0.00303	0.00828	0.00536	0.00722	0.00334	0.000492244	0.00944			1.00041	1.01563	1.00126	1.00026	1.00823	0.99749	0.99514			0.00506	0.01067	0.01275	0.0078	0.04089	0.02251	0.01474			1.00365	0.99838	1.00001	0.99681	1.00001			0.00288	0.00854	0.01474
13812.3	1.00165	0.99979	1.00601	1.00589	1.00061	0.99999	1.00127	1.00174	9.14253			0.01299	0.00289	0.00832	0.00522	0.00715	0.0035	0.000456709	0.0076			1.00004	1.01592	1.0011	1.0001	1.00783	0.99642	0.99308			0.00544	0.01113	0.01258	0.00693	0.03952	0.02458	0.01377			1.00345	1.00029	1.00022	0.99697	1.00078			0.00282	0.00892	0.01377
13816.9	1.00154	0.99968	1.00584	1.0055	1.00034	1.00009	1.00087	1.0009	9.17321			0.01285	0.00273	0.0084	0.00507	0.00704	0.00369	0.000460065	0.00608			1.00039	1.01589	1.00125	1.00049	1.00845	0.99639	0.99436			0.00581	0.01156	0.01235	0.00621	0.03796	0.0266	0.01281			1.00355	0.99799	1	0.99709	1.00098			0.00278	0.0093	0.01281
13821.5	1.00167	0.99985	1.00576	1.00529	1.0003	1.00028	1.00075	1.00148	9.20388			0.01258	0.00257	0.00851	0.00491	0.0069	0.00386	0.000497178	0.0053			1.00055	1.01557	1.00103	0.99951	1.00878	0.99675	0.99401			0.00617	0.01194	0.01209	0.0058	0.03624	0.02843	0.01186			1.00389	0.99938	1.00013	0.99702	0.99964			0.00273	0.00967	0.01186
13826.1	1.001	0.99966	1.0056	1.00535	1.00031	1.00005	1.00051	1.00106	9.23456			0.01221	0.00239	0.00865	0.00475	0.00674	0.00402	0.000564173	0.00554			1.00063	1.01613	1.00086	1.00058	1.00919	0.99665	0.99352			0.0065	0.01229	0.01178	0.00586	0.03439	0.02999	0.01095			1.0038	0.99903	1.00048	0.99703	0.99986			0.0027	0.01001	0.01095
13830.8	1.0013	0.99969	1.00543	1.00484	1.0006	0.99986	0.99992	1.00017	9.26524			0.01177	0.00221	0.00879	0.00459	0.00657	0.00415	0.000660651	0.00655			0.99949	1.01569	1.00149	0.99905	1.00989	0.9973	0.99188			0.00681	0.01258	0.01145	0.00639	0.03242	0.03119	0.01008			1.00341	0.99864	1.00076	0.99677	1.00038			0.00264	0.01031	0.01008
13835.5	1.00088	0.99944	1.0053	1.00498	1.00039	0.99999	1.00043	0.99996	9.29592			0.01132	0.00203	0.00894	0.00443	0.00638	0.00425	0.000788242	0.00788			0.99926	1.01611	1.00114	0.99992	1.00764	0.99521	0.99255			0.00708	0.01283	0.0111	0.00731	0.03036	0.03199	0.00929			1.00319	0.99683	0.99963	0.99723	0.99926			0.00258	0.01057	0.00929
13840.2	1.0003	0.99971	1.00508	1.00516	0.99968	1.00004	1.00024	0.9997	9.3266			0.0109	0.00183	0.00908	0.00427	0.00619	0.0043	0.000948328	0.00919			0.99901	1.01627	1.00045	1.00095	1.00833	0.99489	0.99281			0.00731	0.01302	0.01074	0.00847	0.02822	0.03238	0.00858			1.00299	0.99753	1.00008	0.99687	0.99875			0.0025	0.01078	0.00858
13844.9	1.00003	0.9996	1.00468	1.00473	0.99981	0.99976	0.99941	0.9993	9.35728			0.01056	0.00163	0.00922	0.00411	0.006	0.0043	0.00114	0.0103			0.99853	1.01552	1.00057	1.00039	1.00885	0.9943	0.99268			0.0075	0.01315	0.01038	0.00975	0.02601	0.03234	0.00798			1.00299	0.99782	1.00007	0.99558	0.99927			0.00237	0.01092	0.00798
13849.7	0.99997	0.99946	1.00476	1.00414	1.00011	0.99945	0.99913	0.99918	9.38796			0.01033	0.00143	0.00934	0.00395	0.00583	0.00425	0.00136	0.01114			0.998	1.01496	1.00058	1.00027	1.01002	0.99304	0.99242			0.00764	0.01324	0.01003	0.01105	0.02374	0.0319	0.00751			1.00311	0.99769	0.99953	0.99616	0.99875			0.00222	0.01101	0.00751
13854.5	0.99953	0.99912	1.00454	1.00428	0.99976	0.99928	0.99951	0.99891	9.41864			0.01024	0.00124	0.00945	0.00378	0.00566	0.00416	0.00161	0.01165			0.99792	1.01538	1	1.00015	1.00661	0.99384	0.99158			0.00774	0.01327	0.00969	0.01231	0.02142	0.03109	0.00718			1.00322	0.99748	0.99891	0.9956	0.99826			0.00203	0.01104	0.00718
13859.3	0.99943	0.99853	1.00437	1.00386	0.99919	0.99916	0.99915	0.99983	9.44932			0.01027	0.0011	0.00954	0.0036	0.00551	0.00402	0.00188	0.01181			0.99782	1.01529	0.99973	1.00018	1.00702	0.99415	0.9911			0.00779	0.01326	0.00936	0.0135	0.01905	0.02997	0.00698			1.00277	0.99661	0.99785	0.99552	0.99776			0.00179	0.01101	0.00698
13864.2	0.99973	0.99823	1.00445	1.00372	0.99928	0.99869	0.99883	0.99945	9.48			0.01039	0.00105	0.00961	0.00341	0.00539	0.00384	0.00217	0.01163			0.99777	1.01559	0.99975	0.99918	1.00646	0.99314	0.99234			0.00779	0.01321	0.00904	0.01456	0.01664	0.02859	0.00693			1.00221	0.99602	0.99888	0.99553	0.99753			0.00152	0.01093	0.00693
13869.1	0.9998	0.99811	1.00415	1.00373	0.99907	0.99825	0.99853	0.9994	9.51068			0.01055	0.00114	0.00965	0.00322	0.00528	0.00363	0.00247	0.01113			0.99721	1.01532	0.99934	0.99997	1.00794	0.9926	0.9939			0.00776	0.01312	0.00875	0.0155	0.01421	0.02701	0.00701			1.00218	0.99723	0.99759	0.99468	0.99851			0.00124	0.01081	0.00701
13874	1.00022	0.99769	1.00404	1.00348	0.9988	0.99824	0.99843	0.99949	9.54136			0.01071	0.00136	0.00968	0.00302	0.00519	0.00338	0.00277	0.01036			0.99745	1.01566	0.99928	0.99984	1.00707	0.99331	0.99188			0.00771	0.01301	0.00846	0.01629	0.01177	0.02532	0.00721			1.00232	0.99904	0.99732	0.99453	0.99875			0.00101	0.01065	0.00721
13878.9	1.00073	0.99741	1.00393	1.00321	0.99835	0.99859	0.99818	0.99954	9.57204			0.01081	0.00167	0.0097	0.00284	0.00512	0.00311	0.00307	0.00936			0.99685	1.01533	0.99864	1.00066	1.00862	0.99334	0.99339			0.00763	0.01287	0.0082	0.01694	0.00935	0.02358	0.00752			1.00186	0.99678	0.99765	0.9951	0.99803			0.000935211	0.01048	0.00752
13883.9	1.00025	0.99707	1.0037	1.00306	0.99811	0.9984	0.99837	1.00036	9.60272			0.01081	0.00204	0.0097	0.00269	0.00506	0.00284	0.00336	0.00819			0.99668	1.01512	0.99889	0.99826	1.00792	0.99367	0.99394			0.00755	0.01271	0.00795	0.01744	0.00701	0.02186	0.00796			1.00168	0.99836	0.99812	0.99575	0.9981			0.00115	0.01032	0.00796
13888.9	1.00019	0.99725	1.00315	1.00283	0.99831	0.99827	0.99835	1.00023	9.6334			0.01069	0.00243	0.00971	0.0026	0.005	0.00258	0.00363	0.0069			0.99696	1.0147	0.99848	0.99764	1.01019	0.99445	0.99556			0.00749	0.01255	0.00772	0.01783	0.0049	0.02021	0.00852			1.00164	0.99884	0.99821	0.99528	0.99937			0.0016	0.01018	0.00852
13893.9	0.9999	0.9973	1.00277	1.0037	0.99842	0.99851	0.9986	0.99981	9.66408			0.01042	0.00284	0.00972	0.00259	0.00495	0.00234	0.00387	0.00558			0.99571	1.01169	0.99904	0.99792	1.01433	0.99573	0.99623			0.00744	0.01238	0.00752	0.01812	0.00343	0.01867	0.0092			1.00135	1.00052	0.9984	0.99545	1.00055			0.0022	0.01008	0.0092
13898.9	1.00024	0.99708	1.00434	1.00363	0.99888	0.99893	0.99883	1.00127	9.69476			0.00999	0.00324	0.00974	0.00268	0.0049	0.00216	0.00409	0.00428			0.99708	1.0146	0.99666	0.99772	1.0129	0.99762	0.99677			0.00743	0.01223	0.00734	0.01836	0.00344	0.01726	0.01003			1.00135	1.00187	0.99917	0.99638	1.00055			0.00287	0.01005	0.01003
13904	0.9996	0.99767	1.00184	1.00357	0.99874	0.99858	0.99892	1.00006	9.72544			0.00941	0.00363	0.00978	0.00286	0.00484	0.00205	0.00428	0.00313			0.99745	1.01407	0.9982	0.99699	1.01148	0.9969	0.9952			0.00747	0.01209	0.00721	0.01859	0.00481	0.01599	0.01099			1.00088	1.00008	0.99937	0.99639	1.00045			0.00362	0.01011	0.01099
13909.1	0.99943	0.99774	1.00318	1.00377	0.99935	0.99903	0.99836	1.00009	9.75612			0.0087	0.00399	0.00985	0.00312	0.00476	0.00204	0.00442	0.00233			0.99586	1.01127	0.99837	0.99744	1.0125	0.99505	0.99704			0.00755	0.01198	0.00714	0.01884	0.00664	0.01482	0.01209			0.99827	1.00208	0.99915	0.99546	0.99933			0.0044	0.01025	0.01209
13914.2	0.99899	0.998	1.00443	1.00423	0.99978	0.9991	0.99869	1.00039	9.7868			0.00787	0.00432	0.00995	0.00344	0.00468	0.00211	0.00452	0.00221			0.99769	1.0128	0.99557	0.99747	1.00964	0.99407	0.99649			0.00767	0.0119	0.00712	0.01918	0.00852	0.01374	0.01332			1.00272	1.00148	0.99907	0.99557	0.99883			0.00523	0.01049	0.01332
13919.4	0.99936	0.9983	1.00145	1.00425	0.99901	0.99936	0.99861	1.00018	9.81748			0.00696	0.0046	0.01007	0.00378	0.00458	0.00225	0.00458	0.0028			0.99719	1.01433	0.99824	0.99821	1.00935	0.99518	0.99669			0.00782	0.01185	0.00718	0.01962	0.01032	0.01271	0.01466			1.00087	1.00176	0.99882	0.9959	0.99942			0.00609	0.01082	0.01466
13924.6	0.9993	0.99805	1.00311	1.00427	0.99914	0.99984	0.99937	1.00038	9.84816			0.00602	0.00484	0.01022	0.00413	0.00446	0.00243	0.0046	0.00373			0.99697	1.01372	0.99813	0.99869	1.01028	0.99525	0.99569			0.00798	0.01183	0.0073	0.02018	0.01197	0.01168	0.0161			1.00082	1.00063	0.99865	0.99668	1.00064			0.00697	0.01122	0.0161
13929.8	0.99902	0.99828	1.00294	1.00405	0.99929	0.99942	0.99917	0.9994	9.87884			0.0051	0.00502	0.01038	0.00447	0.00434	0.00264	0.00457	0.00479			0.99701	1.01348	0.99819	0.99862	1.01144	0.99413	0.99677			0.00814	0.01185	0.0075	0.02087	0.01343	0.01064	0.01762			1.00088	1.0017	0.99835	0.99515	1.00023			0.00784	0.01167	0.01762
13935	0.99908	0.99835	1.00319	1.0043	0.99933	0.99904	0.99933	1.00141	9.90952			0.00428	0.00515	0.01054	0.00478	0.0042	0.00285	0.00451	0.00591			0.9971	1.01376	0.99846	0.99992	1.0117	0.99342	0.99771			0.00828	0.01191	0.00775	0.02166	0.01467	0.00956	0.01921			1.00093	1.0029	0.9983	0.99516	0.99947			0.00871	0.01213	0.01921
13940.3	0.99839	0.99819	1.0032	1.00396	0.99923	0.99958	0.99919	1.00078	9.9402			0.00365	0.00522	0.01069	0.00505	0.00406	0.00305	0.0044	0.00708			0.99675	1.01393	0.99821	1.00115	1.00871	0.99434	0.99457			0.00838	0.01199	0.00805	0.02251	0.01568	0.00847	0.02086			1.00135	0.99942	0.99858	0.99593	1.00002			0.00958	0.01259	0.02086
13945.6	0.99829	0.99791	1.00329	1.00387	0.99933	0.99931	0.99899	0.99844	9.97088			0.0033	0.00524	0.0108	0.00527	0.00391	0.00322	0.00427	0.00826			0.99712	1.01418	0.99844	1.00017	1.01071	0.99531	0.99708			0.00843	0.0121	0.00837	0.02339	0.01644	0.00738	0.02255			1.00142	1.00208	0.99947	0.99638	0.99938			0.0104	0.01301	0.02255
13950.9	0.99779	0.99778	1.00348	1.00367	0.99915	0.99934	0.99907	0.999														0.99744	1.01404	0.99827	1.0005	1.01215	0.99411	0.99704												1.00177	1.00215	0.99966	0.99615	0.9989			0.01119
13956.2	0.99826	0.99781	1.00359	1.00369	0.99901	0.9992	0.99896	0.99829														0.99733	1.01475	0.99866	0.99817	1.01067	0.99474	0.99521												1.00239	1.00019	0.99956	0.99581	0.99899			0.01194
13961.6	0.99893	0.99759	1.00367	1.00401	0.99828	0.99927	0.99902	0.99811														0.99772	1.0149	0.99887	0.99733	1.01017	0.99385	0.99556												1.00199	1.00051	0.99946	0.99573	0.99902			0.01262
13967	0.99948	0.99771	1.00375	1.00336	0.99863	0.9989	0.99889	0.99762														0.99818	1.01492	0.99886	0.9979	1.00833	0.99462	0.99631												1.00178	1.0014	0.99915	0.99552	0.99962			0.01325
13972.5	1.00026	0.9978	1.00397	1.00334	0.99909	0.99894	0.99849	0.99837														0.99768	1.01487	0.99885	0.99827	1.01047	0.99466	0.9949												1.00211	0.9998	0.99946	0.99533	0.99984			0.0138
13977.9	1.00024	0.99776	1.00385	1.00396	0.99889	0.99931	0.9992	1.00067														0.9982	1.01479	0.99875	1.0001	1.01091	0.99423	0.99657												1.00212	1.00155	0.99837	0.99547	0.99978			0.01427
13983.4	1.00078	0.99806	1.00369	1.00413	0.99944	0.99958	0.99949	0.99891														0.99824	1.0153	0.99837	0.99995	1.00767	0.99447	0.99685												1.002	1.00193	0.99845	0.99605	0.99926			0.01465
13988.9	0.99988	0.99806	1.00387	1.00404	0.99947	0.99944	0.99872	0.99944														0.99797	1.01482	0.99888	0.99898	1.01124	0.99257	0.99543												1.00245	1.00047	0.99858	0.99605	0.99904			0.01494
13994.4	1.00038	0.99827	1.00394	1.00397	0.99955	0.99914	0.99901	0.99853														0.99782	1.01497	0.99859	0.99855	1.00968	0.99268	0.9948												1.00292	0.99977	0.99956	0.9963	0.99995
14000	1.00028	0.9984	1.00405	1.00413	0.9994	0.9992	0.99924	0.99995														0.99684	1.01458	0.99931	0.99813	1.01021	0.994	0.99537												1.00234	1.00148	0.99905	0.99453	0.99832
14005.6	0.99931	0.9984	1.0042	1.00415	0.99957	0.99967	0.99913	0.99954														0.99734	1.01571	0.99916	0.99858	1.00991	0.99576	0.99594												1.00224	1.00159	0.9984	0.99521	0.9981
14011.3	0.99914	0.9983	1.00418	1.00416	0.99939	0.99962	0.99883	1.00023														0.99747	1.01527	0.99899	0.99775	1.01003	0.99562	0.99649												1.00222	1.00156	0.99928	0.99613	0.99839
14016.9	0.99935	0.99814	1.00396	1.00452	0.99891	0.99953	0.99858	0.9987														0.99648	1.01584	0.99878	0.99784	1.01021	0.99451	0.99659												1.00221	0.9978	0.99886	0.99602	0.99899
14022.6	0.99922	0.99804	1.00422	1.00421	0.99921	0.99933	0.99891	0.99944														0.99609	1.01599	0.99917	0.99781	1.01247	0.99356	0.99636												1.00217	0.99839	0.99829	0.99488	0.9995
14028.3	0.99914	0.99789	1.00408	1.00374	0.99888	0.99984	0.99873	1.00007														0.99674	1.01591	0.99928	0.99895	1.01312	0.99325	0.99283												1.0025	1.00031	0.99787	0.99539	0.99925
14034	0.99891	0.99785	1.00403	1.0038	0.99884	0.99951	0.99866	0.99944														0.99719	1.01675	0.99896	0.99942	1.00948	0.99396	0.99526												1.00277	0.99929	0.99806	0.9952	0.99803
14039.8	0.99899	0.99785	1.00428	1.00394	0.9988	0.99975	0.99831	0.99904														0.9976	1.01585	0.99887	1.00029	1.01098	0.99407	0.99442												1.00257	1.00181	0.99863	0.99572	0.99853
14045.5	0.99913	0.99769	1.00388	1.00369	0.99924	0.99944	0.99871	1.00038														0.99778	1.01596	0.99905	0.99958	1.00997	0.99453	0.99676												1.00286	1.00079	0.99863	0.99563	0.99878
14051.4	0.99969	0.99801	1.00391	1.0039	0.99927	0.99955	0.99875	1.00085														0.99784	1.01577	0.99927	0.99937	1.00834	0.99397	0.99579												1.0028	1.00069	0.99813	0.9953	0.99931
14057.2	0.99944	0.99777	1.00366	1.00393	0.9992	0.99982	0.99886	0.99845														0.99724	1.01575	0.99903	0.99785	1.0107	0.99378	0.99563												1.00306	0.99941	0.99833	0.99505	0.99904
14063.1	0.99925	0.99803	1.00378	1.00426	0.99925	0.99968	0.99864	0.99996														0.99792	1.01556	0.99926	0.9987	1.01032	0.99486	0.99437												1.00329	0.99859	0.99889	0.99489	0.99835
14069	0.99827	0.99854	1.00386	1.00425	0.99902	0.99972	0.99863	0.99984														0.99745	1.01526	0.99921	0.99802	1.00976	0.99505	0.99367												1.00329	1.00007	0.99938	0.99515	0.99886
14074.9	0.99644	0.99848	1.00424	1.00426	0.99935	0.9999	0.9995	0.9995														0.99683	1.01553	0.99926	0.99768	1.00961	0.99613	0.99511												1.00292	1.00095	0.999	0.99588	0.99889
14080.9	0.99937	0.9982	1.00419	1.00424	0.99963	1.0001	0.99958	0.99982														0.99748	1.01504	0.99949	0.99776	1.00919	0.99506	0.99595												1.00311	1.001	0.99991	0.99627	0.9998
14086.8	1.00045	0.99764	1.00439	1.00467	0.99937	1.00006	0.99936	0.99835														0.99772	1.01543	0.99905	0.99985	1.00865	0.99301	0.99594												1.00301	0.99976	0.99953	0.99523	0.9992
14092.8	1.00145	0.99918	1.00443	1.00489	0.99955	1.00033	0.99975	1.00004														0.99789	1.01591	0.99919	0.99909	1.01216	0.99571	0.9947												1.00295	0.99858	0.99952	0.99519	0.99892
14098.9	0.99937	0.9991	1.00474	1.00473	0.99953	1.00045	0.99975	1.00175														0.99836	1.01566	0.99907	1.00037	1.00844	0.99685	0.9937												1.00375	1.00105	0.99956	0.99606	0.99838
14104.9	1.00031	0.99852	1.00484	1.00501	1.00015	1.00045	0.99939	1.0017														0.99827	1.0152	0.99978	1.00074	1.00837	0.99613	0.9961												1.00384	1.00198	0.99947	0.99656	0.99867
14111	1.00012	0.9986	1.00475	1.00495	1.00026	1.00025	0.99963	1.00156														0.99852	1.01531	1.00007	0.99885	1.00992	0.99346	0.99685												1.00342	0.99923	1.00009	0.99633	0.99984
14117.1	1.00076	0.99867	1.00507	1.00516	0.99977	0.99985	0.99998	1.00132														0.99888	1.01509	1.00026	1.00454	1.0095	0.99472	0.99428												1.00351	1.00014	0.99974	0.99691	1.00033
14123.3	0.99948	0.99858	1.00498	1.00504	0.99986	1.00002	0.99989	1.00194														0.99894	1.0149	0.99958	0.9978	1.00953	0.99703	0.99514												1.004	1.00009	0.99861	0.99777	1.00078
14129.4	1.00039	0.99853	1.00526	1.00553	0.99951	0.99979	0.99994	0.99814														0.9991	1.01509	0.99961	1.0008	1.00915	0.99692	0.9951												1.00348	1.00014	1.00041	0.99767	1.00132
14135.7	0.99994	0.99893	1.00519	1.00509	0.99977	0.9997	1.00028	1.00045														1.00063	1.0146	1.00035	1.00026	1.00845	0.99786	0.99517												1.00366	1.00078	1.00076	0.99674	1.00097
14141.9	0.99935	0.99893	1.0054	1.00502	0.99972	0.99988	1.00013	0.99978														1.00098	1.01494	1.00081	1.00016	1.00907	0.99907	0.99573												1.00394	0.99973	1.00084	0.99746	1.00109
14148.1	1.00239	0.99928	1.0055	1.00517	1.00021	0.99992	1.00057	1.00092														1.00157	1.01474	1.00108	0.99937	1.01211	0.99803	0.99463												1.00418	0.99747	1.00095	0.99826	1.00143
14154.4	1.00216	0.99994	1.00563	1.00497	1.00058	1.00013	1.00054	0.99967														1.00176	1.01536	1.0007	1.00212	1.01148	0.99796	0.99261												1.00401	1.0005	1.00124	0.99868	1.00196
14160.7	1.00033	0.99933	1.00597	1.00546	1.00052	1.0003	1.00013	0.99899														1.00295	1.01502	1.0009	1.00115	1.01009	0.9999	0.99544												1.00371	0.99911	1.00181	0.99927	1.00275
14167.1	0.99862	0.9987	1.00591	1.00556	1.00053	1.00052	1.00068	1.00172														1.00193	1.01549	0.99992	1.00089	1.01093	1.00064	0.99409												1.00263	0.99857	1.00237	0.99903	1.00219
14173.4	1.00047	0.99946	1.00584	1.00585	1.00094	1.00057	1.00101	0.99993														1.00326	1.01471	1.00089	0.99974	1.00956	0.99916	0.99362												1.00355	0.9996	1.00244	0.9992	1.00067
14179.8	1.00036	1.00021	1.00566	1.00605	1.00099	1.00072	1.00081	0.99984														1.00312	1.01484	1.00107	1.00109	1.01154	0.99946	0.99466												1.00393	1.00088	1.00239	1.0002	1.00075
14186.2	1.00059	1.00022	1.00627	1.00607	1.00094	1.00088	1.00065	1.00064														1.00461	1.01538	1.00115	1.00219	1.01198	0.99937	0.99595												1.00394	1.00238	1.00231	1.00032	1.00134
14192.6	1.00069	1.00042	1.00623	1.00623	1.00153	1.00093	1.00111	1.00024														1.00465	1.01446	1.00216	1.0033	1.00789	1.00177	0.99717												1.00335	0.99784	1.00219	1.00007	1.00096
14199.1	1.00121	1.00065	1.0064	1.00638	1.00132	1.00083	1.00164	1.00134														1.00544	1.01431	1.00289	1.00418	1.00979	1.00223	0.99297												1.0038	1.00065	1.00178	1.00035	1.00057
14205.6	1.00087	1.00064	1.0067	1.00632	1.00135	1.00062	1.00192	0.99925														1.00624	1.01451	1.00204	1.00195	1.00962	1.00178	0.99562												1.00407	0.99987	1.0023	1.00046	1.0015
14212.1	1.00026	1.00089	1.007	1.00681	1.00138	1.00008	1.00197	0.99938														1.00679	1.01416	1.00245	1.0009	1.01165	1.00247	0.99486												1.00416	0.99956	1.00244	0.99979	1.00204
14218.7	1.00057	1.00083	1.00673	1.00722	1.0014	1.00088	1.00216	0.99924														1.00748	1.01371	1.00302	1.00361	1.00946	1.00533	0.99454
14225.3	1.00072	1.00082	1.00682	1.00699	1.00145	1.00133	1.00227	1.00072
14231.9	1.00099	1.00101	1.00737	1.00619	1.002	1.00178	1.00262	1.00339
[truncated: 2 more columns]

## Sheet: Figure 4
Figure 4a																		Figure 4b
Bi2O3																		7% δ-Bi2O3/La2O3
Raman shift (cm-1)	Intensity (a.u.)	Intensity (a.u.)	Intensity (a.u.)	Intensity (a.u.)	Intensity (a.u.)	Intensity (a.u.)	Intensity (a.u.)	Intensity (a.u.)	Intensity (a.u.)	Intensity (a.u.)	Intensity (a.u.)	Intensity (a.u.)	Intensity (a.u.)	Intensity (a.u.)	Intensity (a.u.)			Raman shift (cm-1)	Intensity (a.u.)	Intensity (a.u.)	Intensity (a.u.)	Intensity (a.u.)	Intensity (a.u.)	Intensity (a.u.)	Intensity (a.u.)	Intensity (a.u.)	Intensity (a.u.)	Intensity (a.u.)	Intensity (a.u.)	Intensity (a.u.)	Intensity (a.u.)	Intensity (a.u.)	Intensity (a.u.)	Intensity (a.u.)	Intensity (a.u.)	Intensity (a.u.)	Intensity (a.u.)	Intensity (a.u.)	Intensity (a.u.)	Intensity (a.u.)	Intensity (a.u.)	Intensity (a.u.)	Intensity (a.u.)	Intensity (a.u.)	Intensity (a.u.)	Intensity (a.u.)	Intensity (a.u.)	Intensity (a.u.)	Intensity (a.u.)
40.4042	0.11685	0.11685	0.11685	0.06898	0.07994	0.09899	0.09899	0.09899	0.13352	0.17928	0.13487	0.10875	0.21384	0.13036	0.24793			1002.4	0.02154	0	0.01862	0.01906	0	0.04993	0.02429	0.01263	0.08346	0.08884	0.0141	0.04993	0.03299	0.09315	0.01836	0.04963	0.04645	0.06375	0.05139	0.06314	0.02	0.03446	0.09286	0.02492	0.02562	0.08972	0.10419	0.01103	0.0617	0.09382	0.03135
41.6961	0.12009	0.12009	0.12009	0.07374	0.08187	0.10503	0.10503	0.10503	0.12635	0.17749	0.13894	0.10796	0.22511	0.13929	0.25332			1000.66	0.02266	0.00498	0.01012	0.01575	0.02039	0.04741	0.01484	0.021	0.07049	0.076	0.01567	0.04741	0.02522	0.09559	0.02805	0.04822	0.0501	0.06585	0.05063	0.05198	0.02971	0.02365	0.07739	0.0192	0.04029	0.08307	0.08612	0.01298	0.05743	0.08201	0.04169
42.9892	0.1244	0.1244	0.1244	0.08007	0.08187	0.11308	0.11308	0.11308	0.14112	0.18162	0.14302	0.11063	0.22726	0.14304	0.2549			998.916	0.02377	0.0109	0.00594	0.01356	0.03653	0.04656	0.01143	0.02741	0.06541	0.06699	0.01802	0.04656	0.02601	0.10248	0.03464	0.05034	0.0533	0.06773	0.04858	0.04149	0.03657	0.01569	0.06612	0.01832	0.05428	0.07732	0.0721	0.0162	0.0558	0.0743	0.04654
44.2807	0.1271	0.1271	0.1271	0.08404	0.08187	0.11813	0.11813	0.11813	0.14464	0.18666	0.14709	0.11189	0.22941	0.14587	0.25983			997.172	0.02379	0.01802	0.00379	0.01536	0.04603	0.04933	0.01064	0.03073	0.06684	0.06488	0.0185	0.04933	0.03261	0.10362	0.03811	0.05396	0.0549	0.07066	0.04952	0.0371	0.04177	0.01242	0.06424	0.02019	0.06655	0.07293	0.06222	0.01276	0.05585	0.07124	0.05065
45.5719	0.1294	0.1294	0.1294	0.08743	0.08187	0.12243	0.12243	0.12243	0.15191	0.1917	0.15117	0.11315	0.22947	0.14865	0.26424			995.428	0.02224	0.02569	0.00441	0.01935	0.05434	0.05517	0.01352	0.03042	0.06978	0.0695	0.01797	0.05517	0.0328	0.09894	0.03702	0.05789	0.05525	0.07321	0.04973	0.03822	0.04361	0.01413	0.07092	0.02109	0.07018	0.0703	0.05732	0.00883	0.05737	0.07057	0.05014
46.8644	0.13372	0.13372	0.13372	0.09377	0.08187	0.13049	0.13049	0.13049	0.14503	0.19675	0.15834	0.11441	0.2394	0.15143	0.26865			993.684	0.01978	0.03358	0.0105	0.02674	0.06014	0.06011	0.02077	0.02901	0.07615	0.07672	0.01964	0.06011	0.03128	0.09324	0.03435	0.06345	0.05636	0.07686	0.05001	0.04346	0.04385	0.01852	0.08239	0.0215	0.06733	0.06862	0.05716	0.00973	0.05877	0.07318	0.04946
48.1552	0.13535	0.13535	0.13535	0.09616	0.08187	0.13354	0.13354	0.13354	0.15895	0.20215	0.16467	0.11567	0.24666	0.15421	0.27115			991.939	0.01772	0.04011	0.01939	0.03681	0.06508	0.06099	0.0274	0.02968	0.08381	0.08297	0.02477	0.06099	0.03597	0.09364	0.0321	0.06766	0.05766	0.07918	0.05141	0.04305	0.04396	0.02294	0.09213	0.01787	0.06097	0.06708	0.0608	0.01556	0.05976	0.0775	0.05124
49.4473	0.14356	0.14356	0.14356	0.10823	0.08187	0.14887	0.14887	0.14887	0.16276	0.20914	0.17101	0.12159	0.25392	0.15699	0.27651			990.193	0.01633	0.04516	0.02904	0.04666	0.07315	0.06021	0.03356	0.03234	0.08691	0.08663	0.03234	0.06021	0.03907	0.09673	0.03135	0.06836	0.05811	0.07698	0.05098	0.05305	0.04399	0.02466	0.09679	0.01684	0.05172	0.06633	0.06644	0.01987	0.05947	0.08022	0.05396
50.7377	0.13263	0.13263	0.13263	0.09217	0.08187	0.12846	0.12846	0.12846	0.14901	0.21638	0.17434	0.126	0.26117	0.16113	0.28201			988.447	0.01571	0.04839	0.0344	0.05625	0.08052	0.06004	0.03365	0.03566	0.08567	0.08674	0.03776	0.06004	0.03686	0.09787	0.03263	0.06447	0.0579	0.07377	0.0515	0.05862	0.04552	0.02597	0.09608	0.01368	0.04317	0.06673	0.07115	0.02332	0.05732	0.08083	0.05911
52.0279	0.04026	0.04831	0.05368	0.05668	0.0685	0.10247	0.13137	0.13137	0.15263	0.22361	0.1774	0.13192	0.26633	0.16107	0.28752			986.701	0.01703	0.0469	0.0336	0.06393	0.08123	0.06381	0.0354	0.03673	0.08635	0.08341	0.04044	0.06381	0.03251	0.10252	0.03453	0.06364	0.0578	0.06615	0.05038	0.05408	0.04708	0.02688	0.08896	0.0091	0.03887	0.06867	0.07705	0.02721	0.05698	0.07977	0.05974
53.3193	0.04049	0.04859	0.05399	0.05737	0.07005	0.10361	0.13284	0.13284	0.15342	0.23085	0.18135	0.1343	0.26955	0.17612	0.29637			984.955	0.02014	0.04553	0.03251	0.0673	0.07364	0.06998	0.03511	0.03832	0.08729	0.07713	0.04163	0.06998	0.03046	0.11231	0.03616	0.0637	0.05683	0.06088	0.04728	0.04572	0.04727	0.02754	0.07896	0.01565	0.0413	0.07234	0.0814	0.02364	0.05757	0.07882	0.05864
54.6091	0.04063	0.04876	0.05417	0.05777	0.07076	0.10427	0.13368	0.13368	0.15621	0.2439	0.18904	0.14021	0.28449	0.18461	0.30187			983.209	0.02411	0.04326	0.03209	0.06632	0.06102	0.07677	0.03422	0.03854	0.08784	0.07149	0.03834	0.07677	0.0356	0.114	0.0375	0.06283	0.05572	0.05779	0.04433	0.04221	0.04605	0.02849	0.07313	0.02238	0.04763	0.07664	0.08391	0.02018	0.05968	0.07593	0.0577
55.8986	0.04258	0.0511	0.05678	0.06351	0.081	0.11376	0.14584	0.14584	0.15181	0.25855	0.18586	0.14594	0.29666	0.19311	0.30737			981.463	0.02811	0.04089	0.03432	0.06132	0.04836	0.08134	0.03215	0.03644	0.08728	0.06743	0.0331	0.08134	0.03703	0.11167	0.03698	0.06395	0.05619	0.05893	0.03928	0.03887	0.04281	0.03023	0.07167	0.02772	0.053	0.08059	0.08395	0.01835	0.06191	0.07245	0.05467
57.1894	0.04385	0.05262	0.05846	0.06722	0.08762	0.11989	0.15371	0.15371	0.16513	0.2727	0.2133	0.15528	0.30884	0.20154	0.31622			979.715	0.03192	0.03959	0.0405	0.05648	0.03828	0.08297	0.03205	0.03521	0.08618	0.06402	0.02881	0.08297	0.04284	0.10366	0.03654	0.06602	0.058	0.0645	0.03424	0.04014	0.0396	0.02931	0.07505	0.03241	0.05947	0.08262	0.08159	0.02127	0.06235	0.0727	0.05377
58.4785	0.04579	0.05495	0.06105	0.07293	0.09779	0.12932	0.1658	0.1658	0.17523	0.29545	0.2201	0.16726	0.32101	0.22868	0.31821			977.967	0.03607	0.03998	0.04443	0.0524	0.03413	0.07816	0.02834	0.03544	0.08525	0.06233	0.02546	0.07816	0.04337	0.09701	0.03524	0.0643	0.06018	0.06939	0.03186	0.03941	0.03722	0.02542	0.07956	0.02684	0.0652	0.08191	0.07779	0.0257	0.06202	0.0742	0.05567
59.7674	0.04885	0.05862	0.06513	0.08191	0.11382	0.14417	0.18483	0.18483	0.18842	0.30835	0.25131	0.18192	0.33317	0.27401	0.33589			976.219	0.03977	0.04072	0.04779	0.0541	0.03891	0.06976	0.02594	0.03498	0.08291	0.06325	0.02411	0.06976	0.04015	0.09004	0.03323	0.06091	0.06147	0.07002	0.03144	0.04982	0.03631	0.01966	0.08266	0.02687	0.07068	0.07955	0.07198	0.0244	0.05994	0.07683	0.0611
61.0561	0.0516	0.06192	0.0688	0.08999	0.12823	0.15752	0.20195	0.20195	0.2052	0.34742	0.2941	0.2024	0.34438	0.30368	0.34324			974.471	0.04238	0.04264	0.04636	0.06089	0.0475	0.06052	0.02447	0.03268	0.08265	0.06543	0.02102	0.06052	0.03944	0.08673	0.03032	0.05476	0.06261	0.06935	0.03345	0.05636	0.03655	0.01733	0.08357	0.02032	0.07379	0.07627	0.06459	0.02378	0.0572	0.07982	0.06685
62.3461	0.05683	0.0682	0.07578	0.10537	0.15564	0.18293	0.23452	0.23452	0.22376	0.38903	0.34814	0.21938	0.3682	0.35015	0.3543			972.721	0.04417	0.0432	0.03781	0.0702	0.05167	0.05766	0.02678	0.02837	0.08604	0.06716	0.01787	0.05766	0.03594	0.08742	0.02686	0.0529	0.06228	0.06508	0.03548	0.05231	0.03882	0.01853	0.07889	0.01959	0.07498	0.07321	0.05849	0.02208	0.0553	0.08125	0.07006
63.6343	0.05903	0.07084	0.07871	0.11184	0.16717	0.19361	0.24822	0.24822	0.26302	0.45637	0.38423	0.25085	0.38966	0.39912	0.38441			970.971	0.04469	0.04347	0.03205	0.07751	0.05122	0.05649	0.02822	0.02439	0.08955	0.06709	0.01706	0.05649	0.0326	0.09456	0.02472	0.05204	0.06139	0.06069	0.03827	0.04977	0.04169	0.02162	0.07286	0.0208	0.07158	0.07171	0.05562	0.01771	0.05298	0.07907	0.07195
64.9224	0.06592	0.07911	0.0879	0.13207	0.20326	0.22705	0.29108	0.29108	0.28107	0.51356	0.45412	0.27411	0.40482	0.49622	0.44951			969.223	0.04376	0.04111	0.02912	0.08066	0.04811	0.05913	0.03276	0.02071	0.09152	0.06741	0.01519	0.05913	0.03262	0.09792	0.02386	0.04988	0.0595	0.05659	0.04075	0.0419	0.04405	0.02762	0.07085	0.02277	0.06282	0.07126	0.05684	0.01666	0.05149	0.0717	0.07317
66.2117	0.07556	0.09067	0.10075	0.16039	0.25375	0.27383	0.35107	0.35107	0.34485	0.63676	0.55462	0.32622	0.45956	0.57527	0.53421			967.473	0.04154	0.0374	0.02839	0.07981	0.04246	0.06308	0.03651	0.01972	0.0916	0.06686	0.01601	0.06308	0.03186	0.09885	0.02483	0.04903	0.05524	0.05611	0.04074	0.03632	0.04484	0.03278	0.07161	0.02234	0.05317	0.07178	0.06053	0.01268	0.04775	0.06322	0.0721
67.4994	0.0874	0.10488	0.11653	0.19516	0.31575	0.33129	0.42473	0.42473	0.41827	0.76241	0.66308	0.3958	0.58322	0.69339	0.67122			965.721	0.03885	0.03381	0.0288	0.07433	0.03974	0.06924	0.04057	0.02224	0.08835	0.06375	0.01915	0.06924	0.03664	0.09254	0.02747	0.04563	0.04837	0.05777	0.03822	0.03415	0.04392	0.03374	0.07347	0.02018	0.04574	0.07229	0.06468	0.01147	0.04386	0.05558	0.06916
68.7868	0.10123	0.12147	0.13497	0.23579	0.38822	0.39843	0.51081	0.51081	0.50861	0.86348	0.78394	0.48837	0.69008	0.80293	0.75407			963.971	0.03625	0.03176	0.02779	0.06499	0.04091	0.07194	0.04223	0.0267	0.08275	0.05885	0.02245	0.07194	0.03168	0.08726	0.02953	0.03839	0.04268	0.05918	0.03523	0.02941	0.04058	0.0316	0.07461	0.01956	0.03949	0.072	0.06819	0.0152	0.04076	0.04908	0.0652
70.074	0.11106	0.13327	0.14808	0.26469	0.43973	0.44617	0.57201	0.57201	0.59182	0.91841	0.82308	0.56161	0.77247	0.8578	0.86911			962.219	0.03346	0.02861	0.02642	0.05899	0.04802	0.07143	0.04431	0.03027	0.07259	0.05377	0.02623	0.07143	0.02966	0.081	0.03001	0.03188	0.03785	0.05812	0.03245	0.03712	0.03542	0.02741	0.07476	0.02015	0.03849	0.0709	0.06892	0.01719	0.03779	0.04624	0.05964
71.3625	0.11301	0.13561	0.15068	0.2704	0.44992	0.45561	0.58412	0.58412	0.63477	0.90555	0.82907	0.60845	0.80812	0.85671	0.85599			960.469	0.02984	0.0265	0.02203	0.05391	0.05532	0.06779	0.0453	0.03257	0.06499	0.04802	0.02643	0.06779	0.03113	0.07955	0.02751	0.02728	0.03599	0.05793	0.02982	0.04044	0.0291	0.02464	0.07372	0.01414	0.03825	0.06817	0.06589	0.01708	0.03787	0.04549	0.0511
72.6493	0.10535	0.12642	0.14047	0.24791	0.40982	0.41845	0.53647	0.53647	0.59885	0.7759	0.75964	0.56891	0.7148	0.77808	0.82501			958.717	0.02574	0.02492	0.01593	0.04941	0.05896	0.06299	0.0416	0.03256	0.06177	0.04201	0.02486	0.06299	0.02666	0.07967	0.02455	0.02941	0.03726	0.05591	0.02626	0.03994	0.02464	0.02355	0.06978	0.01506	0.03943	0.06356	0.06113	0.01454	0.03921	0.04526	0.04078
73.9359	0.09307	0.11168	0.12409	0.21182	0.34546	0.35881	0.46002	0.46002	0.51204	0.6544	0.61559	0.49827	0.63885	0.65818	0.6894			956.963	0.02184	0.02275	0.014	0.04365	0.05934	0.05344	0.03351	0.02882	0.06022	0.03738	0.0228	0.05344	0.02341	0.08146	0.02295	0.03286	0.04238	0.05073	0.02453	0.04039	0.02132	0.02179	0.06713	0.01635	0.03974	0.05798	0.0586	0.01502	0.04047	0.04514	0.03154
75.2222	0.07882	0.09458	0.10509	0.16995	0.2708	0.28964	0.37133	0.37133	0.41171	0.52914	0.4871	0.40417	0.50573	0.51409	0.54318			955.211	0.01874	0.02082	0.01148	0.0387	0.05656	0.04586	0.02507	0.02343	0.06143	0.03663	0.01991	0.04586	0.02718	0.08293	0.02177	0.03697	0.04803	0.04521	0.0253	0.03354	0.01878	0.02003	0.0666	0.01721	0.04066	0.05191	0.05861	0.01241	0.04181	0.04403	0.02603
76.5084	0.06731	0.08078	0.08975	0.13616	0.21055	0.23381	0.29975	0.29975	0.31953	0.40846	0.39522	0.31586	0.37983	0.3969	0.41241			953.457	0.01749	0.02036	0.00833	0.03609	0.04944	0.03791	0.01483	0.02025	0.06651	0.03823	0.01864	0.03791	0.02486	0.07876	0.02257	0.04107	0.04893	0.04336	0.02526	0.027	0.01689	0.01691	0.0669	0.01207	0.04269	0.0473	0.05933	0.00992	0.03886	0.04279	0.02387
77.7958	0.0584	0.07008	0.07786	0.10997	0.16384	0.19052	0.24426	0.24426	0.26245	0.33584	0.31772	0.25558	0.31095	0.31019	0.32065			951.705	0.01879	0.02312	0.00584	0.0326	0.04333	0.03213	0.00759	0.01729	0.07319	0.03968	0.01748	0.03213	0.02037	0.06963	0.02365	0.04159	0.04508	0.04218	0.02456	0.02506	0.0161	0.0131	0.0621	0.00715	0.04455	0.04418	0.05987	0.00983	0.03626	0.04045	0.02402
79.0816	0.05335	0.06402	0.07113	0.09514	0.1374	0.16602	0.21285	0.21285	0.21132	0.26919	0.24826	0.21156	0.23093	0.25427	0.26951			949.951	0.02141	0.02842	0.00577	0.02945	0.03934	0.02912	0.00527	0.01654	0.07572	0.03964	0.01598	0.02912	0.01939	0.06086	0.02323	0.03879	0.03959	0.04186	0.0253	0.02301	0.01514	0.00956	0.05511	0.01252	0.04469	0.04234	0.05958	0.00869	0.03287	0.03902	0.02755
80.3671	0.04855	0.05826	0.06473	0.08102	0.11223	0.1427	0.18295	0.18295	0.19862	0.24191	0.22502	0.18305	0.21893	0.22983	0.25741			948.195	0.02449	0.03273	0.00861	0.02658	0.03841	0.02839	0.00716	0.01608	0.07244	0.03815	0.01581	0.02839	0.01596	0.04824	0.02158	0.03631	0.03117	0.04242	0.02664	0.03634	0.01473	0.0066	0.04872	0.0087	0.04497	0.04135	0.05733	0.00728	0.02956	0.03867	0.03028
81.6524	0.04624	0.05548	0.06165	0.07424	0.10014	0.13149	0.16858	0.16858	0.18047	0.22129	0.20323	0.16898	0.20123	0.20906	0.21914			946.441	0.02668	0.03542	0.01333	0.0243	0.03943	0.02765	0.0139	0.01889	0.06809	0.03369	0.0152	0.02765	0.01188	0.03658	0.01845	0.03451	0.02234	0.04629	0.02653	0.0374	0.01628	0.00784	0.041	0.0068	0.04156	0.04041	0.0526	0.00688	0.02952	0.03778	0.03299
82.9375	0.04545	0.05454	0.0606	0.07193	0.09602	0.12768	0.16369	0.16369	0.16138	0.22915	0.19953	0.16423	0.2074	0.19829	0.21033			944.688	0.0278	0.03511	0.0198	0.02195	0.04091	0.02506	0.02097	0.02216	0.06183	0.0275	0.01491	0.02506	0	0.03061	0.01725	0.03463	0.01523	0.04838	0.02472	0.03517	0.01977	0.01027	0.03387	0.00977	0.03745	0.03892	0.04725	0.00231	0.02942	0.0372	0.03217
84.2224	0.04339	0.05207	0.05785	0.06588	0.08522	0.11767	0.15086	0.15086	0.15451	0.2289	0.19687	0.15881	0.19008	0.18431	0.21683			942.932	0.02839	0.03084	0.02808	0.01878	0.04225	0.02042	0.02698	0.02263	0.05228	0.02306	0.01527	0.02042	0.00474	0.02732	0.01623	0.03232	0.01236	0.04853	0.0243	0.03591	0.0225	0.01161	0.03103	0.00981	0.03226	0.03726	0.04437	0.00821	0.0287	0.03726	0.03004
85.5086	0.0435	0.05221	0.05801	0.06622	0.08582	0.11823	0.15157	0.15157	0.15706	0.22854	0.18788	0.15382	0.21133	0.19526	0.20506			941.176	0.02827	0.02651	0.03096	0.01712	0.04237	0.01866	0.03156	0.02084	0.04781	0.02299	0.01741	0.01866	0.0147	0.03031	0.01547	0.03017	0.01319	0.04826	0.02494	0.03232	0.02359	0.01094	0.03048	0.00988	0.02627	0.03637	0.04386	0.01179	0.0274	0.03565	0.0259
86.7931	0.04396	0.05275	0.05861	0.06755	0.0882	0.12043	0.1544	0.1544	0.16336	0.22897	0.19376	0.15417	0.19642	0.20403	0.2018			939.42	0.02772	0.02285	0.02901	0.01968	0.04039	0.01701	0.032	0.01906	0.04843	0.02765	0.01879	0.01701	0.02141	0.03555	0.01578	0.02669	0.01544	0.04943	0.02333	0.02627	0.02415	0.01064	0.03097	0.0107	0.01856	0.03756	0.04355	0.01326	0.02295	0.03258	0.02221
88.0773	0.04574	0.05489	0.06099	0.07279	0.09754	0.12909	0.1655	0.1655	0.17828	0.24621	0.21382	0.16219	0.20633	0.20879	0.21656			937.662	0.02638	0.02107	0.02455	0.02313	0.03677	0.01532	0.03095	0.01501	0.05347	0.03516	0.01957	0.01532	0.02274	0.04375	0.01629	0.02353	0.01836	0.04747	0.02274	0.0283	0.02403	0.00988	0.02763	0.01232	0.0115	0.04003	0.04403	0.01116	0.0191	0.0283	0.0151
89.3614	0.0498	0.05976	0.0664	0.08472	0.11881	0.1488	0.19077	0.19077	0.18751	0.28583	0.23404	0.19006	0.21831	0.23925	0.22675			935.906	0.02343	0.0222	0.02051	0.02533	0.03154	0.01807	0.0284	0.01032	0.05736	0.04315	0.01993	0.01807	0.02412	0.05083	0.01512	0.02099	0.0241	0.04449	0.02345	0.02594	0.02268	0.00852	0.02701	0.0155	0.00517	0.04289	0.04457	0.01033	0.01556	0.02318	0.00903
90.6452	0.05674	0.06808	0.07565	0.10509	0.15514	0.18246	0.23392	0.23392	0.22633	0.34572	0.2782	0.22275	0.24295	0.28125	0.27207			934.148	0.01969	0.02608	0.01886	0.02389	0.02623	0.02217	0.02542	0.00515	0.05518	0.04954	0.02187	0.02217	0.02441	0.0492	0.01461	0.02163	0.02899	0.04162	0.02191	0.03347	0.02207	0.0078	0.02975	0.01029	0.00138	0.04449	0.04435	0.01183	0.01259	0.02009	0.00763
91.9288	0.06885	0.08262	0.0918	0.14068	0.21861	0.24127	0.30932	0.30932	0.29949	0.43528	0.35244	0.28021	0.28657	0.35942	0.34614			932.391	0.01621	0.03197	0.0168	0.02415	0.0242	0.02545	0.0257	0.00545	0.04969	0.05091	0.02462	0.02545	0.02323	0.04184	0.0154	0.02324	0.03198	0.03971	0.01723	0.03412	0.02219	0.01056	0.03149	0.01269	0	0.04454	0.04338	0.01305	0.01237	0.01825	0.01155
93.2123	0.09198	0.11038	0.12264	0.20863	0.33976	0.35354	0.45325	0.45325	0.42755	0.59388	0.49456	0.41285	0.34018	0.50819	0.43677			930.633	0.01434	0.03524	0.01646	0.02522	0.0243	0.02663	0.02728	0.00689	0.03973	0.04647	0.02762	0.02663	0.01663	0.04028	0.01779	0.0266	0.03257	0.03699	0.01287	0.03533	0.02165	0.01104	0.03493	0.01337	0.00295	0.04242	0.04447	0.01128	0.01393	0.01975	0.01531
94.497	0.12366	0.14839	0.16488	0.3017	0.50574	0.50733	0.65043	0.65043	0.63966	0.8029	0.68674	0.60484	0.54732	0.70534	0.62479			928.875	0.01551	0.0367	0.01854	0.02885	0.02552	0.02556	0.02811	0.0088	0.02692	0.03834	0.02954	0.02556	0.01871	0.03617	0.01973	0.02899	0.03342	0.03643	0.01105	0.03044	0.02002	0.01178	0.03983	0.01117	0.00814	0.03829	0.04769	0.01625	0.01693	0.02254	0.0228
95.78	0.15881	0.19057	0.21174	0.40495	0.68984	0.67793	0.86914	0.86914	0.86358	0.97885	0.89093	0.82821	0.78633	0.91699	0.86919			927.115	0.01884	0.03651	0.01814	0.03661	0.02891	0.02628	0.02883	0.01218	0.02177	0.0293	0.02978	0.02628	0.00783	0.03767	0.02249	0.0317	0.03494	0.03747	0.00958	0.02663	0.01811	0.01149	0.04546	0.01264	0.01415	0.03359	0.05333	0.01443	0.02127	0.02433	0.03245
97.0628	0.17983	0.2158	0.23978	0.46672	0.8	0.78	1	1	1	1	1	1	1	1	1			925.357	0.02339	0.03456	0.01506	0.04878	0.03423	0.0254	0.02849	0.01644	0.02187	0.02317	0.0272	0.0254	0.00996	0.04511	0.02476	0.03261	0.03826	0.04061	0.00903	0.02095	0.01673	0.0116	0.04721	0.0168	0.02101	0.03023	0.05885	0.01069	0.02514	0.02507	0.04316
98.3454	0.16905	0.20286	0.2254	0.43504	0.7435	0.72765	0.93288	0.93288	0.97464	0.89325	0.92862	0.94716	0.94695	0.91517	0.97166			923.598	0.028	0.02951	0.01255	0.05882	0.03737	0.0222	0.02867	0.0189	0.02875	0.02154	0.02405	0.0222	0.00557	0.05513	0.02668	0.03332	0.04046	0.04261	0.01222	0.02022	0.01617	0.01146	0.04436	0.0188	0.02746	0.02958	0.06444	0.00868	0.02796	0.02354	0.04628
99.6277	0.13145	0.15775	0.17527	0.3246	0.54656	0.54516	0.69892	0.69892	0.76005	0.61762	0.71097	0.73391	0.71875	0.70038	0.70996			921.838	0.03246	0.02502	0.01219	0.06018	0.03808	0.02094	0.02987	0.02023	0.03769	0.02564	0.01968	0.02094	0.00892	0.06111	0.02644	0.03174	0.04388	0.045	0.01686	0.01527	0.0165	0.0117	0.04247	0.01915	0.03053	0.03166	0.06793	0.01596	0.02831	0.01917	0.04551
100.91	0.09354	0.11225	0.12473	0.21322	0.34797	0.36114	0.463	0.463	0.48753	0.40526	0.47053	0.50205	0.4734	0.44969	0.47083			920.076	0.03674	0.02234	0.01072	0.05449	0.03777	0.02098	0.03359	0.0211	0.04085	0.03477	0.0167	0.02098	0.01838	0.05852	0.02488	0.03157	0.04316	0.0458	0.01868	0.02312	0.01821	0.01436	0.04188	0.01779	0.02999	0.03525	0.06869	0.01725	0.02466	0.01647	0.04639
102.192	0.06729	0.08074	0.08972	0.13608	0.2104	0.23367	0.29957	0.29957	0.32521	0.26926	0.29048	0.31807	0.27278	0.29968	0.32319			918.316	0.04114	0.0223	0.00756	0.04718	0.03805	0.02441	0.03977	0.02502	0.04096	0.04531	0.01652	0.02441	0.0219	0.05105	0.02188	0.02939	0.03815	0.04534	0.01797	0.02655	0.0189	0.0193	0.04192	0.02062	0.02834	0.03993	0.06568	0.01914	0.01989	0.01587	0.04506
103.474	0.05165	0.06198	0.06887	0.09014	0.12849	0.15777	0.20226	0.20226	0.21752	0.18697	0.19325	0.2203	0.1907	0.20104	0.20653			916.555	0.04582	0.02327	0.00879	0.04014	0.03915	0.03075	0.0454	0.02785	0.03775	0.05279	0.01846	0.03075	0.0256	0.0468	0.01785	0.02879	0.03095	0.04396	0.01807	0.03216	0.0186	0.02192	0.04716	0.02073	0.0272	0.04376	0.0627	0.0168	0.01638	0.0187	0.04183
104.755	0.05012	0.06014	0.06682	0.08114	0.08849	0.1207	0.15475	0.15475	0.15466	0.1592	0.14325	0.15515	0.17724	0.14528	0.15969			914.795	0.05031	0.02548	0.01348	0.03723	0.03957	0.03918	0.049	0.03175	0.03603	0.05491	0.02065	0.03918	0.03126	0.03824	0.01514	0.03078	0.02623	0.04271	0.01883	0.03218	0.01954	0.025	0.05595	0.01708	0.02798	0.04527	0.05835	0.01494	0.01521	0.02417	0.04045
106.036	0.21506	0.21506	0.21506	0.20564	0.06881	0.11527	0.11527	0.11527	0.1198	0.13554	0.1065	0.11679	0.15172	0.1132	0.13031			913.031	0.05214	0.02693	0.02117	0.04009	0.04269	0.04998	0.04974	0.03509	0.04023	0.05112	0.02211	0.04998	0.02813	0.03755	0.01481	0.03728	0.02592	0.04096	0.01786	0.03423	0.02081	0.02659	0.06841	0.0197	0.03029	0.04493	0.05716	0.01116	0.01828	0.0305	0.04173
107.318	0.27896	0.27896	0.27896	0.27651	0.09671	0.09262	0.09262	0.09262	0.09277	0.11015	0.09619	0.10009	0.15129	0.09594	0.12594			911.27	0.05074	0.02941	0.02896	0.04696	0.04828	0.05758	0.04578	0.03551	0.04619	0.04394	0.02404	0.05758	0.02982	0.04358	0.01558	0.04555	0.03009	0.04193	0.01716	0.03274	0.022	0.02739	0.07488	0.02599	0.03401	0.04436	0.05743	0.00589	0.02306	0.03692	0.04441
108.599	0.34329	0.34329	0.34329	0.32274	0.12479	0.07911	0.07911	0.07911	0.08043	0.10436	0.08106	0.08088	0.12998	0.08323	0.10954			909.508	0.04675	0.0314	0.03852	0.05189	0.05165	0.05984	0.04053	0.03343	0.05509	0.03584	0.02706	0.05984	0.02288	0.05008	0.01799	0.05432	0.03597	0.04302	0.01789	0.03487	0.02435	0.02661	0.07458	0.02417	0.03522	0.045	0.0593	0.00569	0.02812	0.04084	0.04238
109.879	0.38526	0.38526	0.38526	0.33627	0.14312	0.0644	0.0644	0.0644	0.06787	0.08985	0.06861	0.06992	0.13794	0.0769	0.10744			907.744	0.04213	0.03295	0.04884	0.05145	0.05427	0.05715	0.0351	0.03166	0.06524	0.0313	0.02756	0.05715	0.02618	0.05505	0.02128	0.05892	0.04389	0.04593	0.01937	0.03775	0.02684	0.0255	0.07294	0.02942	0.03368	0.04696	0.06146	0.01166	0.0311	0.04139	0.03895
111.16	0.39753	0.39753	0.39753	0.28703	0.14848	0.06554	0.06554	0.06554	0.06298	0.08383	0.06781	0.06175	0.14592	0.06814	0.09069			905.98	0.03816	0.03268	0.0527	0.05069	0.05632	0.05389	0.03087	0.02971	0.0728	0.03283	0.02777	0.05389	0.02529	0.05823	0.02287	0.06189	0.04689	0.04759	0.02081	0.04098	0.02906	0.0254	0.06949	0.0284	0.02869	0.05029	0.06325	0.00978	0.03143	0.0412	0.03597
112.44	0.35284	0.35284	0.35284	0.18194	0.12896	0.05952	0.05952	0.05952	0.05565	0.0828	0.05871	0.05842	0.11334	0.0629	0.08735			904.217	0.03668	0.03386	0.05556	0.05076	0.05718	0.05386	0.02831	0.03036	0.07726	0.03954	0.02832	0.05386	0.02524	0.05884	0.02303	0.05629	0.0453	0.0501	0.02358	0.0371	0.03051	0.02537	0.0664	0.02796	0.0241	0.05477	0.06404	0.01404	0.03	0.04112	0.03296
113.72	0.25745	0.25745	0.25745	0.10379	0.08732	0.04915	0.04915	0.04915	0.05352	0.07657	0.06015	0.05331	0.1027	0.0626	0.09961			902.453	0.03902	0.0381	0.05816	0.05142	0.05743	0.05676	0.02791	0.03409	0.07906	0.04765	0.02934	0.05676	0.02434	0.05924	0.02215	0.04677	0.04292	0.05252	0.02871	0.03059	0.03173	0.02424	0.06545	0.0248	0.02009	0.05939	0.06596	0.01276	0.02919	0.0403	0.03343
115	0.15258	0.15258	0.15258	0.08271	0.05451	0.05324	0.05324	0.05324	0.05088	0.06775	0.05439	0.05193	0.11085	0.06027	0.09147			900.689	0.04416	0.04124	0.05976	0.05171	0.05664	0.0624	0.03115	0.03846	0.08195	0.05349	0.03038	0.0624	0.03203	0.05464	0.02256	0.03816	0.04387	0.05429	0.03443	0.03075	0.03389	0.02369	0.06745	0.02079	0.02007	0.06335	0.06702	0.0139	0.02936	0.04117	0.03646
116.28	0.09838	0.09838	0.09838	0.07218	0.04862	0.04929	0.04929	0.04929	0.05187	0.07174	0.06155	0.05201	0.10186	0.05612	0.07358			898.924	0.04939	0.04351	0.06252	0.05383	0.0561	0.06915	0.03514	0.0398	0.08416	0.05423	0.03157	0.06915	0.03521	0.05205	0.02324	0.0337	0.04819	0.05672	0.03809	0.02797	0.03442	0.02344	0.07005	0.02325	0.02405	0.06702	0.07108	0.01465	0.03152	0.04299	0.04252
117.559	0.0675	0.0675	0.0675	0.06552	0.0438	0.04858	0.04858	0.04858	0.05105	0.06759	0.04968	0.05089	0.1064	0.0534	0.08901			897.158	0.05356	0.04716	0.06318	0.05606	0.05483	0.07384	0.03752	0.03839	0.08463	0.05001	0.03381	0.07384	0.03482	0.05231	0.02391	0.03447	0.05302	0.0609	0.0398	0.02644	0.0328	0.02416	0.06757	0.02804	0.03144	0.07069	0.0739	0.01289	0.0335	0.04531	0.04852
118.838	0.05927	0.05927	0.05927	0.0631	0.03752	0.05212	0.05212	0.05212	0.05153	0.06578	0.05247	0.04786	0.11353	0.05396	0.08845			895.393	0.05573	0.05092	0.06271	0.0575	0.05146	0.07369	0.04115	0.03734	0.08443	0.04234	0.03744	0.07369	0.03574	0.05251	0.0246	0.04056	0.05799	0.06335	0.0391	0.03167	0.0306	0.02346	0.06218	0.02956	0.04143	0.07388	0.07393	0.02124	0.03554	0.04598	0.04932
120.117	0.05722	0.05722	0.05722	0.05969	0.03266	0.05074	0.05074	0.05074	0.04814	0.0628	0.05307	0.04998	0.11443	0.05226	0.07015			893.627	0.0554	0.05259	0.06272	0.0583	0.04748	0.06895	0.04283	0.03692	0.08491	0.03619	0.03919	0.06895	0.0392	0.05647	0.02615	0.04783	0.06322	0.06465	0.03666	0.03306	0.02849	0.02247	0.06074	0.03164	0.05552	0.07645	0.07077	0.02653	0.03625	0.04477	0.04778
121.396	0.0558	0.0558	0.0558	0.05703	0.02961	0.04623	0.04623	0.04623	0.04783	0.07637	0.0434	0.0473	0.1153	0.0522	0.08333			891.861	0.05211	0.05098	0.05927	0.06405	0.04508	0.06657	0.04161	0.03643	0.0847	0.03523	0.04087	0.06657	0.03846	0.06765	0.02716	0.05688	0.06394	0.06301	0.03399	0.03698	0.02703	0.02147	0.06113	0.02973	0.07001	0.07814	0.0649	0.02933	0.03582	0.04361	0.04167
122.675	0.05501	0.05501	0.05501	0.05598	0.02748	0.04664	0.04664	0.04664	0.04766	0.0635	0.04726	0.04449	0.09955	0.05049	0.07654			890.094	0.04749	0.04872	0.05925	0.07164	0.0447	0.06766	0.03776	0.0384	0.08211	0.04029	0.04161	0.06766	0.03963	0.08438	0.02849	0.05927	0.06016	0.06069	0.03239	0.04061	0.02741	0.02242	0.06272	0.0252	0.08173	0.07797	0.06005	0.03272	0.03331	0.04174	0.03459
123.953	0.05407	0.05407	0.05407	0.05479	0.02535	0.04681	0.04681	0.04681	0.04644	0.06745	0.04936	0.0466	0.10246	0.05203	0.0901			888.326	0.04359	0.04788	0.05767	0.0757	0.04618	0.07162	0.0342	0.04178	0.07892	0.04961	0.04304	0.07162	0.03781	0.1037	0.02883	0.05763	0.05641	0.05779	0.03214	0.03905	0.02938	0.02627	0.06368	0.02607	0.08597	0.07565	0.05716	0.02602	0.03073	0.03986	0.02816
125.231	0.05313	0.05313	0.05313	0.05263	0.02418	0.0434	0.0434	0.0434	0.04277	0.06646	0.04775	0.0421	0.12088	0.05193	0.09345			886.559	0.04122	0.04423	0.05777	0.07511	0.04878	0.07516	0.03198	0.0421	0.07762	0.05928	0.04439	0.07516	0.03846	0.1175	0.0295	0.05537	0.05501	0.05542	0.0335	0.04524	0.03289	0.03106	0.06634	0.02908	0.08249	0.07132	0.05626	0.02638	0.02682	0.0408	0.0228
126.509	0.05095	0.05095	0.05095	0.0524	0.02167	0.04077	0.04077	0.04077	0.04283	0.064	0.04329	0.04228	0.10921	0.04938	0.08482			884.791	0.04042	0.04	0.05774	0.07259	0.05166	0.07745	0.03166	0.04026	0.0789	0.06605	0.04592	0.07745	0.03873	0.12365	0.02949	0.05283	0.05452	0.05593	0.03523	0.04583	0.03547	0.03537	0.06747	0.02989	0.07503	0.06526	0.05894	0.02285	0.02211	0.04344	0.02117
127.787	0.0496	0.0496	0.0496	0.05218	0.02002	0.04026	0.04026	0.04026	0.04031	0.06299	0.04754	0.03934	0.1022	0.04601	0.06647			883.023	0.04159	0.03707	0.05692	0.06667	0.05381	0.07638	0.03316	0.03813	0.08078	0.06821	0.04491	0.07638	0.03681	0.12117	0.02939	0.05259	0.0519	0.05742	0.0364	0.04335	0.03446	0.03836	0.06711	0.03379	0.06486	0.05807	0.06179	0.01681	0.01773	0.04641	0.02265
129.065	0.04876	0.04876	0.04876	0.05195	0.01837	0.03964	0.03964	0.03964	0.04293	0.05677	0.04656	0.03772	0.09054	0.04589	0.07156			881.254	0.04395	0.03536	0.0548	0.06031	0.05673	0.07141	0.03593	0.03702	0.08155	0.06639	0.04251	0.07141	0.03489	0.10907	0.02883	0.05354	0.04941	0.0586	0.03751	0.04395	0.03184	0.03821	0.06552	0.03152	0.05567	0.0507	0.06408	0.01804	0.01413	0.04901	0.02808
130.341	0.04805	0.04805	0.04805	0.05172	0.01599	0.03969	0.03969	0.03969	0.04171	0.05722	0.0469	0.03945	0.10786	0.04477	0.08195			879.486	0.04591	0.03428	0.05201	0.05646	0.05906	0.06367	0.03653	0.0375	0.0811	0.0636	0.03906	0.06367	0.03117	0.0909	0.02936	0.0542	0.04823	0.05809	0.03658	0.03714	0.02898	0.03619	0.06759	0.02919	0.04981	0.04512	0.06483	0.01522	0.01336	0.05139	0.03835
131.618	0.04735	0.04735	0.04735	0.05149	0.01534	0.04075	0.04075	0.04075	0.04049	0.06404	0.04377	0.03951	0.10866	0.04894	0.06279			877.717	0.04574	0.03283	0.04847	0.05938	0.06203	0.06022	0.03488	0.03844	0.07793	0.06192	0.03634	0.06022	0.02989	0.07511	0.03096	0.05531	0.04805	0.05705	0.03367	0.0368	0.02541	0.0328	0.07241	0.0263	0.0491	0.04185	0.06535	0.014	0.01588	0.05436	0.04848
132.895	0.04587	0.04587	0.04587	0.05081	0.01367	0.03859	0.03859	0.03859	0.03441	0.05846	0.04261	0.03863	0.08678	0.03851	0.07544			875.947	0.04395	0.03204	0.04578	0.06334	0.06373	0.061	0.03375	0.0408	0.07226	0.06288	0.03472	0.061	0.02737	0.06305	0.03252	0.05277	0.04915	0.05507	0.02876	0.03222	0.02245	0.03081	0.07481	0.02077	0.05061	0.04023	0.06712	0.01639	0.02037	0.05398	0.05639
134.171	0.04587	0.04587	0.04587	0.05081	0.01259	0.03634	0.03634	0.03634	0.03797	0.06214	0.03909	0.03239	0.09182	0.04313	0.06166			874.176	0.04119	0.03268	0.0436	0.06612	0.06397	0.06539	0.03303	0.03988	0.0693	0.06645	0.03597	0.06539	0.03287	0.05747	0.03217	0.04944	0.05256	0.05249	0.0226	0.02707	0.02192	0.03107	0.07619	0.02592	0.05069	0.04033	0.06835	0.0176	0.02657	0.05291	0.05738
135.448	0.04587	0.04587	0.04587	0.04992	0.01119	0.03754	0.03754	0.03754	0.03372	0.04824	0.04839	0.03631	0.08657	0.04147	0.06909			872.406	0.0383	0.03294	0.0424	0.0687	0.05989	0.06679	0.0326	0.03651	0.06957	0.07001	0.03912	0.06679	0.03297	0.05797	0.03111	0.04859	0.05796	0.05087	0.01827	0.02659	0.02399	0.02994	0.0787	0.02755	0.04996	0.04181	0.06929	0.02101	0.0313	0.0515	0.05055
136.724	0.04587	0.04587	0.04587	0.04947	0.01079	0.03408	0.03408	0.03408	0.03371	0.05976	0.03774	0.03797	0.09478	0.03821	0.08007			870.635	0.03624	0.03353	0.0393	0.07134	0.05437	0.0664	0.0344	0.03223	0.0729	0.07133	0.04356	0.0664	0.03568	0.06215	0.02886	0.04993	0.06004	0.0514	0.01599	0.02379	0.02781	0.02907	0.07897	0.02271	0.05058	0.04351	0.06839	0.01986	0.03367	0.049	0.03971
138	0.04587	0.04587	0.04587	0.05036	0.00989	0.03341	0.03341	0.03341	0.03524	0.06062	0.04077	0.03737	0.09786	0.04388	0.0805			868.863	0.03566	0.03547	0.03744	0.07263	0.04803	0.06358	0.03756	0.02831	0.0728	0.06897	0.04426	0.06358	0.03445	0.06585	0.02661	0.05157	0.05713	0.05311	0.01635	0.0201	0.03055	0.02813	0.07687	0.02076	0.04967	0.04484	0.06533	0.01689	0.03343	0.04623	0.02706
139.276	0.04587	0.04587	0.04587	0.05036	0.00952	0.03763	0.03763	0.03763	0.03421	0.05889	0.03404	0.03284	0.1025	0.04306	0.06948			867.092	0.03647	0.03725	0.0351	0.0747	0.04533	0.05858	0.03952	0.02353	0.07024	0.06417	0.0428	0.05858	0.03048	0.06701	0.02516	0.05044	0.05191	0.05416	0.02024	0.01715	0.03333	0.02699	0.07229	0.01358	0.04604	0.04562	0.06097	0.01649	0.02935	0.04449	0.01903
140.55	0.04587	0.04587	0.04587	0.04947	0.00953	0.03552	0.03552	0.03552	0.03934	0.05398	0.0399	0.03021	0.09527	0.04488	0.08092			865.32	0.0378	0.03844	0.03207	0.07863	0.04512	0.05039	0.0404	0.02178	0.06708	0.05775	0.03963	0.05039	0.02687	0.06558	0.02502	0.04769	0.04654	0.05395	0.02414	0.0161	0.03495	0.02761	0.0697	0.0152	0.04004	0.0459	0.05566	0.01425	0.02568	0.04404	0.01797
141.826	0.04587	0.04587	0.04587	0.04903	0.0086	0.0394	0.0394	0.0394	0.03561	0.05886	0.03815	0.03449	0.10607	0.04345	0.07693			863.547	0.0384	0.03868	0.03059	0.08163	0.04658	0.04338	0.04105	0.02147	0.06173	0.05053	0.03483	0.04338	0.02821	0.06565	0.02674	0.04404	0.04315	0.05474	0.02721	0.02062	0.0336	0.027	0.06723	0.01409	0.03635	0.04506	0.05262	0.01208	0.02255	0.04485	0.02247
143.101	0.04587	0.04587	0.04587	0.04858	0.00861	0.03239	0.03239	0.03239	0.03329	0.05854	0.04095	0.03233	0.09826	0.04383	0.06939			861.773	0.03834	0.03811	0.03116	0.08028	0.04622	0.03817	0.04271	0.02456	0.05577	0.04467	0.02915	0.03817	0.02594	0.0628	0.0281	0.03853	0.04212	0.05395	0.02771	0.01947	0.03081	0.02598	0.06031	0.01891	0.03276	0.04251	0.05235	0.01546	0.02078	0.04169	0.02845
144.376	0.04587	0.04587	0.04587	0.04814	0.0081	0.03381	0.03381	0.03381	0.03467	0.05503	0.03895	0.03279	0.07496	0.0373	0.07724			860	0.03717	0.03615	0.03736	0.07682	0.04667	0.03454	0.04285	0.02736	0.0537	0.04075	0.02335	0.03454	0.03197	0.06261	0.02764	0.03356	0.04258	0.05172	0.02609	0.02204	0.02749	0.02377	0.05612	0.02499	0.02892	0.03906	0.05438	0.01862	0.02162	0.03769	0.03126
145.651	0.04587	0.04587	0.04587	0.04814	0.00756	0.03367	0.03367	0.03367	0.03374	0.04343	0.03826	0.03026	0.09597	0.04454	0.07053			858.227	0.03519	0.03278	0.04411	0.07109	0.04478	0.03149	0.04113	0.02947	0.05189	0.03761	0.01937	0.03149	0.03728	0.06544	0.02652	0.03222	0.04333	0.04968	0.02514	0.02982	0.02469	0.01922	0.0539	0.02724	0.02961	0.03554	0.05835	0.01756	0.02459	0.03245	0.02967
146.926	0.04587	0.04587	0.04587	0.04769	0.00675	0.03142	0.03142	0.03142	0.03524	0.05085	0.03885	0.03141	0.09272	0.05177	0.06688			856.453	0.03308	0.02923	0.0514	0.06562	0.04306	0.03251	0.03908	0.03112	0.0498	0.03447	0.01845	0.03251	0.03858	0.06853	0.02463	0.03393	0.03945	0.04932	0.02498	0.03432	0.0231	0.01549	0.05058	0.02446	0.03246	0.03263	0.06183	0.01729	0.02767	0.02722	0.02528
148.199	0.04587	0.04587	0.04587	0.04769	0.00657	0.03193	0.03193	0.03193	0.03187	0.05682	0.03619	0.03363	0.09873	0.04664	0.07203			854.68	0.03096	0.02872	0.05696	0.06049	0.04147	0.03774	0.03715	0.03138	0.046	0.03139	0.01748	0.03774	0.03345	0.06697	0.0227	0.03282	0.03247	0.04966	0.02606	0.03196	0.02241	0.01199	0.04787	0.02593	0.03415	0.03123	0.06363	0.02028	0.02986	0.02316	0.01727
149.473	0.04587	0.04587	0.04587	0.04769	0.00638	0.03035	0.03035	0.03035	0.03387	0.04723	0.03916	0.03026	0.11504	0.04475	0.0653			852.904	0.02969	0.03092	0.05699	0.05796	0.04482	0.04211	0.0353	0.02741	0.04425	0.02954	0.01821	0.04211	0.02884	0.05936	0.02194	0.02944	0.02526	0.04784	0.02743	0.02492	0.02241	0.01041	0.04703	0.02487	0.03422	0.03173	0.0636	0.02309	0.029	0.02103	0.01065
150.747	0.04587	0.04587	0.04587	0.04769	0.0062	0.03463	0.03463	0.03463	0.03077	0.05349	0.03434	0.03178	0.09584	0.04266	0.06914			851.129	0.02924	0.03469	0.05158	0.05682	0.04866	0.04312	0.03442	0.0235	0.04678	0.02824	0.01995	0.04312	0.02336	0.05187	0.02163	0.02743	0.02163	0.04486	0.02713	0.02213	0.02224	0.013	0.04968	0.02763	0.03355	0.03361	0.0613	0.0239	0.02629	0.02322	0.00836
152.021	0.04587	0.04587	0.04587	0.04769	0.00583	0.03084	0.03084	0.03084	0.03048	0.04824	0.03819	0.03305	0.09416	0.04362	0.07211			849.354	0.02942	0.03838	0.04325	0.05387	0.0526	0.04207	0.03427	0.01875	0.04973	0.02708	0.0215	0.04207	0.02254	0.047	0.02248	0.0272	0.02114	0.04286	0.02514	0.02104	0.02093	0.0158	0.05135	0.02636	0.03431	0.03654	0.05888	0.02338	0.02099	0.02792	0.0107
153.293	0.04587	0.04587	0.04587	0.04769	0.00546	0.03513	0.03513	0.03513	0.03339	0.04819	0.04226	0.02982	0.09148	0.03973	0.05928			847.578	0.03022	0.0404	0.0359	0.04989	0.05198	0.03733	0.03444	0.01652	0.05466	0.02668	0.02282	0.03733	0.0159	0.04382	0.02194	0.02789	0.02416	0.04163	0.02082	0.02184	0.02052	0.01882	0.04963	0.02585	0.0348	0.03956	0.05695	0.01929	0.01442	0.0311	0.01489
154.566	0.04587	0.04587	0.04587	0.04769	0.00509	0.02958	0.02958	0.02958	0.03069	0.05475	0.03573	0.03597	0.10424	0.04272	0.07633			845.801	0.03103	0.03987	0.03043	0.04529	0.0497	0.03051	0.03448	0.01554	0.05919	0.02682	0.02309	0.03051	0.0188	0.0448	0.01918	0.02795	0.02988	0.04064	0.01697	0.02626	0.01918	0.02012	0.04865	0.02448	0.03472	0.04257	0.05648	0.0181	0.01125	0.03298	0.01964
155.84	0.04587	0.04587	0.04587	0.04769	0.00491	0.03077	0.03077	0.03077	0.03474	0.0524	0.0411	0.02977	0.10156	0.0445	0.08151			844.023	0.03165	0.03566	0.02821	0.04135	0.04515	0.02737	0.03283	0.01402	0.05986	0.02647	0.02442	0.02737	0.02313	0.04895	0.01657	0.02855	0.03502	0.04039	0.01499	0.03348	0.01881	0.02057	0.04623	0.01939	0.03475	0.04475	0.05774	0.0153	0.01178	0.03379	0.02493
157.113	0.04587	0.04587	0.04587	0.04769	0.00435	0.03108	0.03108	0.03108	0.03178	0.04832	0.0389	0.03046	0.09475	0.04202	0.06868			842.248	0.03155	0.03125	0.03026	0.04037	0.03988	0.0303	0.03114	0.01443	0.05829	0.02595	0.02562	0.0303	0.02458	0.05413	0.0146	0.02787	0.03827	0.04118	0.01615	0.03904	0.01805	0.02052	0.042	0.01841	0.03307	0.04587	0.06049	0.01165	0.01553	0.03449	0.02786
158.384	0.04587	0.04587	0.04587	0.04769	0.0038	0.03149	0.03149	0.03149	0.0297	0.04882	0.03408	0.03125	0.07148	0.04297	0.07163			840.469	0.03041	0.02929	0.03154	0.04164	0.03439	0.03681	0.03161	0.01603	0.0571	0.0255	0.02342	0.03681	0.02279	0.05459	0.01349	0.023	0.03941	0.04153	0.01884	0.03418	0.01714	0.01877	0.03913	0.0171	0.02803	0.04601	0.06157	0.01638	0.02194	0.03313	0.0275
159.657	0.04587	0.04587	0.04587	0.04769	0.00395	0.031	0.031	0.031	0.03284	0.04815	0.04007	0.0286	0.09493	0.04491	0.06622			838.691	0.02933	0.0305	0.03075	0.04647	0.03314	0.04422	0.03283	0.01748	0.05689	0.02563	0.02098	0.04422	0.02098	0.05016	0.01413	0.01908	0.03851	0.04022	0.0218	0.02458	0.01617	0.01665	0.03774	0.01744	0.02322	0.04509	0.06152	0.02057	0.02809	0.0312	0.02569
160.929	0.04587	0.04587	0.04587	0.04769	0.00288	0.0314	0.0314	0.0314	0.02795	0.04289	0.03826	0.02796	0.09062	0.0422	0.06256			836.914	0.02857	0.03185	0.03067	0.05139	0.03305	0.05157	0.03455	0.01977	0.05856	0.02597	0.01838	0.05157	0.02216	0.04789	0.01591	0.01836	0.03672	0.03816	0.02301	0.02001	0.01519	0.01437	0.04156	0.02243	0.01957	0.04293	0.059	0.0229	0.03237	0.03098	0.0228
162.201	0.04587	0.04587	0.04587	0.04769	0.00303	0.03213	0.03213	0.03213	0.03121	0.05197	0.03581	0.03195	0.10734	0.0391	0.06459			835.135	0.02927	0.03277	0.03228	0.05324	0.03692	0.058	0.03685	0.02068	0.05922	0.02632	0.01694	0.058	0.02493	0.04583	0.01764	0.02086	0.0329	0.03758	0.02435	0.01901	0.01444	0.0111	0.04753	0.02374	0.02158	0.0404	0.05612	0.01997	0.03314	0.03184	0.01979
163.472	0.04238	0.04238	0.04238	0.04769	0.00214	0.02878	0.02878	0.02878	0.0304	0.04155	0.03812	0.02942	0.09023	0.04204	0.07232			833.355	0.0318	0.03241	0.03554	0.05429	0.04017	0.05676	0.03929	0.02174	0.06072	0.02725	0.01859	0.05676	0.02039	0.04448	0.01784	0.026	0.02999	0.03819	0.02354	0.0175	0.01579	0.00861	0.051	0.0235	0.02859	0.0375	0.05383	0.01434	0.03002	0.03073	0.01555
164.743	0.04183	0.04183	0.04183	0.04769	0.00195	0.03294	0.03294	0.03294	0.03164	0.05209	0.04088	0.03187	0.11418	0.0438	0.05033			831.576	0.036	0.03217	0.0384	0.05419	0.0429	0.04936	0.04007	0.02164	0.05895	0.02827	0.02239	0.04936	0.02363	0.04345	0.01672	0.03003	0.02788	0.03927	0.02347	0.01998	0.01754	0.00892	0.05251	0.02212	0.03934	0.03492	0.05335	0.01129	0.02709	0.02786	0.01238
166.015	0.04127	0.04127	0.04127	0.04769	0.0014	0.03259	0.03259	0.03259	0.03175	0.05263	0.03804	0.03268	0.09514	0.04518	0.08571			829.797	0.04149	0.03034	0.04442	0.05482	0.04517	0.04065	0.03846	0.01886	0.05439	0.02825	0.02832	0.04065	0.02569	0.0423	0.01577	0.03319	0.02467	0.03949	0.02209	0.02446	0.01979	0.01191	0.05204	0.01842	0.04958	0.03214	0.05557	0.01135	0.0232	0.02541	0.01176
167.285	0.04074	0.04074	0.04074	0.04769	0.0014	0.03325	0.03325	0.03325	0.03301	0.04831	0.03889	0.03126	0.0946	0.04275	0.07431			828.016	0.04636	0.03025	0.05058	0.05476	0.04498	0.03088	0.03518	0.01758	0.05008	0.02809	0.03236	0.03088	0.03142	0.03941	0.01515	0.03273	0.02257	0.03872	0.02211	0.02594	0.02083	0.01809	0.04897	0.01981	0.05789	0.02992	0.05981	0.0102	0.02016	0.02546	0.01086
168.556	0.04074	0.04074	0.04074	0.04769	0.00121	0.0317	0.0317	0.0317	0.03047	0.05089	0.03717	0.0309	0.09101	0.03772	0.06425			826.236	0.04922	0.0307	0.05324	0.05461	0.04167	0.02172	0.03515	0.01908	0.04951	0.0273	0.03308	0.02172	0.02966	0.0374	0.01492	0.03015	0.02121	0.03813	0.02206	0.02531	0.02005	0.02381	0.04609	0.01624	0.0605	0.02882	0.06206	0.01706	0.01911	0.02605	0.01215
169.827	0.04074	0.04074	0.04074	0.04769	0.00103	0.03435	0.03435	0.03435	0.03403	0.05032	0.04429	0.03268	0.11253	0.04597	0.06556			824.455	0.04988	0.03145	0.0528	0.05552	0.03664	0.01945	0.03443	0.02265	0.05261	0.0265	0.03252	0.01945	0.02605	0.03604	0.01535	0.02982	0.01991	0.0384	0.02297	0.0265	0.01929	0.02801	0.04404	0.01617	0.0579	0.02939	0.06329	0.01969	0.01961	0.02778	0.01418
171.096	0.04247	0.04247	0.04247	0.04769	0.00103	0.03214	0.03214	0.03214	0.03415	0.0526	0.0419	0.02841	0.09764	0.0528	0.06204			822.674	0.04839	0.03133	0.05109	0.0543	0.03212	0.02255	0.0353	0.02778	0.05727	0.02586	0.03002	0.02255	0.02465	0.0411	0.01609	0.02936	0.01951	0.03939	0.0247	0.03191	0.01876	0.0282	0.0486	0.01887	0.05136	0.03209	0.06243	0.02374	0.02154	0.03079	0.01418
172.367	0.04247	0.04247	0.04247	0.04769	0.00103	0.03675	0.03675	0.03675	0.03336	0.04825	0.03712	0.03407	0.08372	0.04168	0.06415			820.893	0.04622	0.03103	0.04721	0.05047	0.03224	0.03188	0.03956	0.03139	0.06274	0.02662	0.02805	0.03188	0.02512	0.04721	0.01604	0.03084	0.02157	0.04352	0.02857	0.03674	0.0194	0.02604	0.05696	0.02302	0.04482	0.03685	0.06212	0.02687	0.02398	0.03605	0.01261
173.637	0.04247	0.04247	0.04247	0.04769	0.00103	0.03296	0.03296	0.03296	0.03434	0.04617	0.04051	0.03356	0.11479	0.04045	0.08108			819.109	0.04387	0.03002	0.04033	0.0483	0.03604	0.03953	0.04654	0.0335	0.06613	0.02915	0.02813	0.03953	0.02478	0.05332	0.01686	0.03459	0.02828	0.04808	0.03087	0.03532	0.02155	0.0237	0.06439	0.0279	0.03771	0.04218	0.06217	0.0266	0.02657	0.03995	0.01102
174.906	0.04247	0.04247	0.04247	0.04802	0.00103	0.03644	0.03644	0.03644	0.03683	0.05494	0.04517	0.03185	0.1023	0.03975	0.07829			817.328	0.04232	0.02957	0.03578	0.04878	0.04253	0.0466	0.05283	0.03322	0.06653	0.03184	0.0296	0.0466	0.02916	0.06	0.0192	0.03777	0.03566	0.05402	0.03301	0.04024	0.02468	0.02338	0.07071	0.03092	0.03299	0.04702	0.06258	0.02578	0.02911	0.04329	0.0114
176.175	0.04247	0.04247	0.04247	0.0468	0.00103	0.03639	0.03639	0.03639	0.03512	0.05712	0.04509	0.03582	0.07598	0.03822	0.07723			815.545	0.04248	0.02884	0.0355	0.05054	0.05264	0.05238	0.05789	0.03038	0.06511	0.03433	0.03114	0.05238	0.02845	0.06579	0.02238	0.03817	0.04034	0.05659	0.03215	0.04024	0.02703	0.02252	0.0713	0.03233	0.03039	0.04965	0.064	0.02944	0.02928	0.04612	0.01405
177.445	0.04247	0.04247	0.04247	0.0468	0.00103	0.03811	0.03811	0.03811	0.03659	0.05616	0.04222	0.03672	0.08295	0.03822	0.07139			813.762	0.04327	0.0307	0.03962	0.05111	0.06118	0.05437	0.06036	0.02915	0.06497	0.03787	0.03157	0.05437	0.02513	0.06924	0.02578	0.03573	0.04303	0.05815	0.03157	0.03395	0.02827	0.02439	0.06538	0.03244	0.03044	0.04999	0.06504	0.02987	0.02834	0.05084	0.01829
178.713	0.04247	0.04247	0.04247	0.0468	0.00103	0.03565	0.03565	0.03565	0.03719	0.05809	0.04711	0.03491	0.10069	0.03813	0.07695			811.977	0.04361	0.03319	0.04558	0.05217	0.06751	0.05606	0.06355	0.02957	0.06486	0.04197	0.03135	0.05606	0.02345	0.07624	0.02829	0.03296	0.04369	0.05752	0.03101	0.02796	0.02806	0.02626	0.05751	0.03033	0.03342	0.04849	0.06457	0.03176	0.02761	0.05507	0.02509
179.982	0.04247	0.04247	0.04247	0.0468	0.00103	0.03948	0.03948	0.03948	0.03768	0.05433	0.04708	0.03525	0.1047	0.03786	0.06816			810.193	0.04336	0.03388	0.05346	0.05382	0.06738	0.06081	0.06171	0.03197	0.06596	0.04686	0.03036	0.06081	0.02244	0.07631	0.02958	0.03254	0.04219	0.05483	0.03159	0.0296	0.02759	0.02742	0.05095	0.03149	0.03952	0.04675	0.06396	0.02822	0.02663	0.0568	0.03225
[truncated: 684 more rows]
[truncated: 358 more columns]

## Sheet: Figure 5
Figure 5b														Figure 5c								Figure 5d
[truncated: 324 more rows]

[truncated: 51 more sheets: Figure S4, Figure S8, Figure S9, Figure S12, Figure S13, Figure S14, Figure S15, Figure S16, Figure S20, Figure S21, Figure S22, Figure S23, Figure S24, Figure S26, Figure S27, Figure S28, Figure S29, Figure S30, Figure S31, Figure S32 …]
